# Supplementary material for: Targeting Membrane Transport and Energy Metabolism for the Identification of Repurposed Drug Candidates Against Neisseria gonorrhoeae Using an In Silico Strategy
Source: Antibiotics (Basel). 2026 Jun 17;15(6):616. doi: 10.3390/antibiotics15060616 (PMC13295694; doi:10.3390/antibiotics15060616)
Supplement: Supplementary file 1 [file antibiotics-15-00616-s001.zip › Table S2.xlsx]

## Sheet: Table S2AFA1090
Table S2A. List of potential candidate drugs and their predicted targets in N. gonorrhoeae FA1090.
TARGET	TARGET (N. gonorrhoeae)	HOMOLOGOUS TARGET	e-VALUE / SCORE	DRUG	THERAPEUTIC CATEGORY
NADH-quinone oxidoreductase	NGO_1750	NADH dehydrogenase [ubiquinone] iron-sulfur protein 7, mitochondrial	3.4539e-68	Doxorubicin	Antineoplastics
NADH-quinone oxidoreductase	NGO_1749	NADH dehydrogenase [ubiquinone] iron-sulfur protein 3, mitochondrial	4.47169e-43
NADH-quinone oxidoreductase	NGO_1748	NADH dehydrogenase [ubiquinone] iron-sulfur protein 2, mitochondrial	0.0
NADH-quinone oxidoreductase	NGO_1744	NADH-ubiquinone oxidoreductase chain 1	7.96841e-75	Methoxyflurane	Anesthetics
				Halothane
				Desflurane
				Sevoflurane
				Isoflurane
Succinate dehydrogenase	NGO_0921	Succinate dehydrogenase [ubiquinone] flavoprotein subunit, mitochondrial	0.0	Carboxin	Antifungals
		Fumarate reductase flavoprotein subunit	1.71874e-118	Thiabendazole	Antifungals, Antiparasitics
		Fumarate reductase flavoprotein subunit	3.29944e-25	Albendazole	Antiparasitics
Cytochrome B	NGO_2030	Cytochrome b	3.0764e-55	Atovaquone	Antiparasitics
ATP synthase	NGO_2148	V-type proton ATPase subunit B, brain isoform	8.05405e-26	Gallium nitrate	Antineoplastic
				Tiludronic acid	Metabolic Bone Disease Agents
		V-type proton ATPase subunit B, kidney isoform	1.58513e-25	Tiludronic acid	Metabolic Bone Disease Agents
		ATP synthase subunit beta, mitochondrial	2.46498e-22	Inositol nicotinate	Cardiovascular Agents
Polyphosphate kinase	NGO_0003	Polyphosphate kinase	0.840	Guanidine	Acetylcholine Releasing Agent
Serine hydroxymethyltransferase	NGO_0866	Serine hydroxymethyltransferase	0.0	Levoleucovorin	Antidotes, Deterrents, and Toxicologic Agents
Enolase	NGO_0617	Alfa-enolase	9.16707e-131	Artenimol	Antiparasitics
		Enolase	1.02837e-122	Triclabendazole
Glutamate dehydrogenase	NGO_1358	Glutamate dehydrogenase 1, mitochondrial	1.86342e-35	Hexachlorophene	Dermatological Agents
				Aluminum chloride	Dermatological Agents
Glutamine synthetase	NGO_1600	Glutamine synthetase, putative	1.44441e-65	Artenimol	Antiparasitics
Carbonic anhydrase	NGO_2079	Putative uncharacterized protein	0.911	Acetazolamide	Cardiovascular Agents, Anticonvulsants, Antiglaucoma Agents
Carbonic anhydrase	NGO_0574	Carbonic anhydrase 7	8.43807e-31	Zonisamide	Anticonvulsants
				Acetazolamide	Cardiovascular Agents, Anticonvulsants, Antiglaucoma Agents
				Methazolamide	Antiglaucoma Agents
				Diclofenamide	Antiglaucoma Agents
				Hydroflumethiazide	Cardiovascular Agents
				Benzthiazide	Cardiovascular Agents
				Cyclothiazide	Cardiovascular Agents
		Carbonic anhydrase 1	4.68621e-29	Amlodipine	Cardiovascular Agents
				Methazolamide	Cardiovascular Agents, Antiglaucoma Agents
				Acetazolamide	Cardiovascular Agents, Anticonvulsant, Antiglaucoma Agents
				Diclofenamide	Antiglaucoma Agents
				Brinzolamide	Antiglaucoma Agents
				Bendroflumethiazide	Cardiovascular Agents
				Benzthiazide	Cardiovascular Agents
				Cyclothiazide	Cardiovascular Agents
				Hydroflumethiazide	Cardiovascular Agents
				Chlorothiazide	Cardiovascular Agents
				Zonisamide	Anticonvulsants
				Trichlormethiazide	Cardiovascular Agents
				Ethinamate	Sedatives/Hypnotics
				Diazoxide	Blood Glucose Regulators
				Quinethazone	Cardiovascular Agents
				Dorzolamide	Antiglaucoma Agents
				Methocarbamol	Central Nervous System Agents
				Sodium carbonate	Therapeutic Nutrients/Minerals/ Electrolytes
				Sodium sulfate	Therapeutic Nutrients/Minerals/ Electrolytes
				Topiramate	Anticonvulsants
				Zinc	Therapeutic Nutrients/Minerals/ Electrolytes
				Zinc acetate	Therapeutic Nutrients/Minerals/ Electrolytes
				Chlorthalidone	Cardiovascular Agents
		Carbonic anhydrase 2	5.99402e-27	Dorzolamide	Antiglaucoma Agents
				Ethinamate	Sedatives/Hypnotics
				Topiramate	Anticonvulsants
				Bendroflumethiazide	Cardiovascular Agents
				Benzthiazide	Cardiovascular Agents
				Cyclothiazide	Cardiovascular Agents
				Hydroflumethiazide	Cardiovascular Agents
				Chlorothiazide	Cardiovascular Agents
				Trichlormethiazide	Cardiovascular Agents
				Diazoxide	Blood Glucose Regulators
				Brinzolamide	Antiglaucoma Agents
				Urea	Blood Products/Modifiers/Volume Expanders, Dermatological Agents
				Quinethazone	Cardiovascular Agents
				Zonisamide	Anticonvulsants
				Acetazolamide	Cardiovascular Agents, Anticonvulsant, Antiglaucoma Agents
				Methazolamide	Cardiovascular Agents, Antiglaucoma Agents
				Diclofenamide	Antiglaucoma Agents
				Furosemide	Cardiovascular Agents
				Sodium carbonate	Therapeutic Nutrients/Minerals/ Electrolytes
				Sodium sulfate	Therapeutic Nutrients/Minerals/ Electrolytes
				Celecoxib	Anti-inflammatory Agents
				Sulpiride	Central Nervous System Agents
				Valdecoxib	Anti-inflammatory Agents
				Zinc chloride	Therapeutic Nutrients/Minerals/Electrolytes
		Carbonic anhydrase 13	1.16776e-26	Zonisamide	Anticonvulsants
				Benzthiazide	Cardiovascular Agents
		Carbonic anhydrase 5B, mitochondrial	6.07159e-26
				Cyclothiazide	Cardiovascular Agents
		Carbonic anhydrase 5A, mitochondrial	5.21526e-24	Zonisamide	Anticonvulsants
				Benzthiazide	Cardiovascular Agents
				Cyclothiazide	Cardiovascular Agents
				Brinzolamide	Antiglaucoma Agents
		Carbonic anhydrase 14	5.04016e-23	Zonisamide	Anticonvulsants
				Benzthiazide	Cardiovascular Agents
				Cyclothiazide	Cardiovascular Agents
				Acetazolamide	Cardiovascular Agents, Anticonvulsant, Antiglaucoma Agents
		Carbonic anhydrase 3	1.00991e-22	Zonisamide	Anticonvulsants
				Acetazolamide	Cardiovascular Agents, Anticonvulsant, Antiglaucoma Agents
				Brinzolamide	Antiglaucoma Agents
				Celecoxib	Anti-inflammatory Agents
				Diclofenamide	Antiglaucoma Agents
				Dorzolamide	Antiglaucoma Agents
				Methazolamide	Cardiovascular Agents, Antiglaucoma Agents
				Sulpiride	Central Nervous System Agents
				Topiramate	Anticonvulsants
				Valdecoxib	Anti-inflammatory Agents
				Benzthiazide	Cardiovascular Agents
				Cyclothiazide	Cardiovascular Agents
		Carbonic anhydrase-related protein	1.08957e-21	Zonisamide	Anticonvulsants
		Carbonic anhydrase 9	5.51696e-21	Benzthiazide	Cardiovascular Agents
				Hydroflumethiazide	Cardiovascular Agents
				Zonisamide	Anticonvulsants
				Sodium carbonate	Therapeutic Nutrients/Minerals/Electrolytes
				Cyclothiazide	Cardiovascular Agents
Sulfate/thiosulfate ABC transporter ATP-binding protein	NGO_0445	ATP-binding cassette sub-family B (MDR/TAP), member 4	0.946	Verapamil	Cardiovascular Agents
			0.912	Palmitic Acid	Therapeutic Nutrients/Minerals/Electrolytes
			0.950	Vinblastine	Antineoplastics
		ATP-binding cassette, sub-family B, member 5	0.834	Verapamil	Cardiovascular Agents
			0.843	Doxorubicin	Antineoplastics
		Putative ATP-dependent permease of the ABC transporter family of proteins	0.914	Verapamil	Cardiovascular Agents
			0.965	Abacavir	Antivirals
			0.940	Mitoxantrone	Central Nervous System Agents
Lipid A ABC transporter ATP-binding protein/permease	NGO_2165	ATP-binding cassette sub-family B member 8, mitochondrial	2.02805e-63	Doxorubicin	Antineoplastics
		Multidrug resistance protein 1	5.44306e-59	Roxithromycin	Antibacterials
				Verapamil	Cardiovascular Agents
				Saquinavir	Antivirals
				Nelfinavir	Antivirals
				Indinavir	Antivirals
				Amprenavir	Antivirals
				Rifampicin	Antibacterials
				Reserpine	Cardiovascular Agents
				Nifedipine	Cardiovascular Agents
				Mifepristone	Hormonal Agents
				Dexamethasone	Anti-inflammatory Agents
				Clotrimazole	Antifungals
				Carbamazepine	Anticonvulsants
				Trazodone	Central Nervous System Agents
				Nefazodone	Central Nervous System Agents
				Ritonavir	Antivirals
				Digoxin	Cardiovascular Agents
				Liothyronine	Hormonal Agents
				Levothyroxine	Hormonal Agents
				Trimethoprim	Antibacterials
				Progesterone	Genitourinary Agents, Hormonal Agents
				Cyclosporine	Immunological Agents
				Cimetidine	Gastrointestinal Agents
				Tacrolimus	Immunological Agents
				Sirolimus	Immunological Agents
				Phenobarbital	Anticonvulsants
				Erythromycin	Antibacterials
				Amiodarone	Cardiovascular Agents
				St. John's Wort	Central Nervous System Agents
				Vincristine	Antineoplastics, immunological Agents
				Vinblastine	Antineoplastics
				Cholic Acid	Gastrointestinal Agents
				Tamoxifen	Antineoplastics, Immunological Agents
				Streptozocin	Antineoplastics
				Mitoxantrone	Central Nervous System Agents
				Doxorubicin	Antineoplastics
				Daunorubicin	Antineoplastics
				Quinidine	Cardiovascular Agents
				Ketoconazole	Antifungals
				Mefloquine	Antiparasitics
				Nicardipine	Cardiovascular Agents
				Amlodipine	Cardiovascular Agents
				Azelastine	Respiratory Tract Agents
				Ranitidine	Gastrointestinal Agents
				Etoposide	Antineoplastics
				Methadone	Analgesics
				Simvastatin	Cardiovascular Agents
				Lovastatin	Cardiovascular Agents
				Atorvastatin	Cardiovascular Agents
				Paclitaxel	Antineoplastics
				Prazosin	Cardiovascular Agents
				Nitrendipine	Cardiovascular Agents
				Dipyridamole	Cardiovascular Agents
				Diltiazem	Cardiovascular Agents
				Colchicine	Anti-inflammatory Agents, Cardiovascular Agents
				Clarithromycin	Antibacterials
				Chlorpromazine	Central Nervous System Agents
				Dactinomycin	Antineoplastics
				Troleandomycin	Antibacterials
				Trifluoperazine	Central Nervous System Agents
				Terfenadine	Respiratory Tract Agents
				Quinine	Antiparasitics
				Itraconazole	antifungals
				Indomethacin	Anti-inflammatory Agents
				Fluphenazine	Central Nervous System Agents
				Felodipine	Cardiovascular Agents
				Carvedilol	Cardiovascular Agents
				Spironolactone	Cardiovascular Agents
				Lidocaine	Anesthetics
				Ciprofloxacin	Antibacterials
				Azithromycin	Antibacterials
				Acetaminophen	Analgesics
				Fluconazole	Antifungals
				Pantoprazole	Gastrointestinal Agents
				Omeprazole	Gastrointestinal Agents
				Lansoprazole	Gastrointestinal Agents
				Losartan	Cardiovascular Agents
				Enalapril	Cardiovascular Agents
				Doxazosin	Cardiovascular Agents
				Cilazapril	Cardiovascular Agents
				Captopril	Cardiovascular Agents
				Candesartan cilexetil	Cardiovascular Agents
				Miconazole	Antifungals
				Ergotamine	Central Nervous System Agents, Analgesics
				Ergometrine	Genitourinary Agents
				Dihydroergotamine	Analgesics
				Bromocriptine	Central Nervous System Agents
				Loperamide	Gastrointestinal Agents
				Fentanyl	Analgesics
				Alfentanil	Analgesics
				Nisoldipine	Cardiovascular Agents
				Zimelidine	Central Nervous System Agents
				Tacrine	Central Nervous System Agents
				Sumatriptan	Analgesics
				Selegiline	Central Nervous System Agents
				Scopolamine	Gastrointestinal Agents
				Imipramine	Central Nervous System Agents
				Haloperidol	Central Nervous System Agents
				Fluvoxamine	Central Nervous System Agents
				Flurazepam	Central Nervous System Agents
				Fluoxetine	Central Nervous System Agents
				Doxepin	Central Nervous System Agents
				Desipramine	Central Nervous System Agents
				Clomipramine	Central Nervous System Agents
				Chlorprothixene	Central Nervous System Agents
				Buspirone	Central Nervous System Agents
				Pimozide	Central Nervous System Agents
				Morphine	Analgesics
				Ivermectin	Antiparasitics
				Hydrocortisone	Anti-inflammatory Agents
				Astemizole	Immunological Agents
				Triflupromazine	Central Nervous System Agents
				Protriptyline	Central Nervous System Agents
				Promethazine	Dermatological Agents, Respiratory Tract Agents
				Bepridil	Cardiovascular Agents
				Loratadine	Immunological Agents
				Desloratadine	Immunological Agents
				Venlafaxine	Central Nervous System Agents
				Sertraline	Central Nervous System Agents
				Reboxetine	Central Nervous System Agents
				Paroxetine	Central Nervous System Agents
				Citalopram	Central Nervous System Agents
				Estramustine	Antineoplastics
				Taurocholic acid	Therapeutic Nutrients/Minerals/Electrolytes
				Flupentixol	Central Nervous System Agents
				Megestrol acetate	Hormonal Agents
				Levofloxacin	Antibacterials
				Glyburide	Blood Glucose Regulators
				Fexofenadine	Immunological Agents
				Trimipramine	Central Nervous System Agents
				Propranolol	Cardiovascular Agents
				Prednisone	Anti-inflammatory Agents
				Amsacrine	Antineoplastics
				Gramicidin D	Antibacterials
				Benzocaine	Anesthetics
				Lopinavir	Antivirals
				Caspofungin	Antifungals
				Pravastatin	Cardiovascular Agents
				Imatinib	Antineoplastics
				Sorafenib	Antineoplastics
				Sunitinib	Antineoplastics
				Terazosin	Genitourinary Agents
				Dronabinol	Antiemetics
				Buprenorphine	Central Nervous System Agents, Analgesics
				Telmisartan	Cardiovascular Agents
				Dasatinib	Antineoplastics
				Gefitinib	Antineoplastics
				Nilotinib	Antineoplastics
				Estrone	Genitourinary Agents, Hormonal Agents
				Lapatinib	Antineoplastics
				Posaconazole	Antifungals
				Grepafloxacin	Antibacterials
				Diazepam	Central Nervous System Agents
				Digitoxin	Cardiovascular Agents
				Sparfloxacin	Antibacterials
				Methylprednisolone	Anti-inflammatory Agents
				Quetiapine	Central Nervous System Agents
				Olanzapine	Central Nervous System Agents
				Clozapine	Central Nervous System Agents
				Naloxone	Antidotes
				Cisplatin	Antineoplastics
				Prednisolone	Anti-inflammatory Agents
				Acebutolol	Cardiovascular Agents
				Ibuprofen	Anti-inflammatory Agents
				Acetylsalicylic acid	Analgesics
				Clonidine	Analgesics
				Domperidone	Gastrointestinal Agents
				Betamethasone	Anti-inflammatory Agents
				Toremifene	Antineoplastics
				Diethylstilbestrol	Genitourinary Agents
				Clomifene	Genitourinary Agents
				Estradiol	Genitourinary Agents, Hormonal Agents
				Docetaxel	Antineoplastics
				Methotrexate	Antineoplastics
				Timolol	Antiglaucoma Agents
				Nadolol	Cardiovascular Agents
				Alitretinoin	Dermatological Agents
				Vecuronium	Skeletal Muscle Relaxants
				Debrisoquine	Cardiovascular Agents
				Gemcitabine	Antineoplastics
				Topotecan	Antineoplastics
				Epinastine	Ophthalmic Agents
				Norethisterone	Hormonal Agents
				Estriol	Genitourinary Agents, Hormonal Agents
				Cerivastatin	Cardiovascular Agents
				Conjugated estrogens	Hormonal Agents
				Levetiracetam	Anticonvulsants
				Phenytoin	Anticonvulsants
				Nizatidine	Gastrointestinal Agents
				Erlotinib	Antineoplastics
				Lamotrigine	Central Nervous System Agents
				Sitagliptin	Blood Glucose Regulators
				Atazanavir	Antivirals
				Arsenic trioxide	Antineoplastics
				Cabazitaxel	Antineoplastics
				Liotrix	Hormonal Agents
				Temsirolimus	Antineoplastics
				Ketazolam	Central Nervous System Agents
				Ethinylestradiol	Genitourinary Agents, Hormonal Agents
				Propafenone	Cardiovascular Agents
				Eletriptan	Antimigraine Agents
				Dronedarone	Cardiovascular Agents
				Romidepsin	Antineoplastics
				Silodosin	Antineoplastics
				Etravirine	Antivirals
				Rivaroxaban	Blood Products/Modifiers/Volume Expanders
				Dabigatran etexilate	Blood Products/Modifiers/Volume Expanders
				Ezetimibe	Cardiovascular Agents
				Fesoterodine	Genitourinary Agents
				Tolvaptan	Cardiovascular Agents
				Pitavastatin	Cardiovascular Agents
				Pazopanib	Antineoplastics
				Rilpivirine	Antivirals
				Boceprevir	Antivirals
				Telaprevir	Antivirals
				Fidaxomicin	Antibacterials
				Indacaterol	Respiratory Tract Agents
				Clobazam	Central Nervous System Agents
				Linagliptin	Blood Glucose Regulators
				Lomitapide	Cardiovascular Agents
				Ticagrelor	Cardiovascular Agents
				Crizotinib	Antineoplastics
				Apixaban	Blood Products/Modifiers/Volume Expanders
				Axitinib	Antineoplastics
				Vismodegib	Antineoplastics
				Carfilzomib	Antineoplastics
				Mirabegron	Genitourinary Agents
				Regorafenib	Antineoplastics
				Enzalutamide	Antineoplastics
				Ivacaftor	Respiratory Tract Agents
				Bosutinib	Antineoplastics
				Ponatinib	Antineoplastics
				Fluticasone furoate	Dermatological Agents, Respiratory Tract agents
				Canagliflozin	Blood Glucose Regulators
				Pomalidomide	Antineoplastics
				Lenalidomide	Antineoplastics
				Dabrafenib	Antineoplastics
				Trastuzumab emtansine	Antineoplastics
				Zidovudine	Antivirals
				Clopidogrel	Blood Products/Modifiers/Volume Expanders
				Afatinib	Antineoplastics
				Irinotecan	Antineoplastics
				Lamivudine	Antivirals
				Mycophenolate mofetil	Immunological Agents
				Levomilnacipran	Central Nervous System Agents
				Simeprevir	Antivirals
				Sofosbuvir	Antivirals
				Dapagliflozin	Blood Glucose Regulators
				Umeclidinium	Respiratory Tract Agents
				Edoxaban	Blood Products/Modifiers/Volume Expanders
				Ceritinib	Antineoplastics
				Lenvatinib	Antineoplastics
				Nintedanib	Antineoplastics
				Idelalisib	Antineoplastics
				Cobicistat	Antivirals
				Rolapitant	Antiemetics
				Daclatasvir	Antivirals
				Isavuconazonium	Antifungals
				Panobinostat	Antineoplastics
				Cobimetinib	Antineoplastics
				Osimertinib	Antineoplastics
				Selexipag	Cardiovascular Agents
				Ambrisentan	Cardiovascular Agents
				Ombitasvir	Antivirals
				Elbasvir	Antivirals
				Grazoprevir	na
				Technetium Tc-99m sestamibi	Diagnostic Radiopharmaceuticals
				Venetoclax	Antineoplastics
				Belinostat	Antineoplastics
				Velpatasvir	Antivirals
				Ledipasvir	Antivirals
				Miltefosine	Antiparasitics
				Lumacaftor	Respiratory Tract Agents
				Neratinib	Antineoplastics
				Voxilaprevir	Antivirals
				Enasidenib	Antineoplastics
				Inotuzumab ozogamicin	Antineoplastics
				Pibrentasvir	Antivirals
				Glecaprevir	Antivirals
				Copanlisib	Antineoplastics
				Abemaciclib	Antineoplastics
				Betrixaban	Blood Products/Modifiers/Volume Expanders
				Letermovir	Antivirals
				Rucaparib	Antineoplastics
				Ubidecarenone	Therapeutic Nutrients/Minerals/Electrolytes
				Ertugliflozin	Blood Glucose Regulators
				Testosterone cypionate	Hormonal Agents
				Testosterone enanthate	Hormonal Agents
				Testosterone undecanoate	Hormonal Agents
				Estradiol acetate	Genitourinary Agents, Hormonal Agents
				Estradiol benzoate	Genitourinary Agents, Hormonal Agents
				Estradiol cypionate	Genitourinary Agents, Hormonal Agents
				Estradiol dienanthate	Genitourinary Agents, Hormonal Agents
				Estradiol valerate	Genitourinary Agents, Hormonal Agents
				Testosterone propionate	Hormonal Agents
				Apalutamide	Antineoplastics
				Isavuconazole	Antifungals
				Tocopherol	Therapeutic Nutrients/Minerals/Electrolytes
				alpha-Tocopherol acetate	Therapeutic Nutrients/Minerals/Electrolytes
				Somatostatin	Hormonal Agents
				Tocofersolan	Therapeutic Nutrients/Minerals/Electrolytes
				Vinflunine	Antineoplastics
				Curcumin	Anti-inflammatory Agents
				Avatrombopag	Blood Products/Modifiers/Volume Expanders
				Paritaprevir	Antivirals
				Dasabuvir	Antivirals
				Fentanyl	Analgesics
				Hydrocortisone aceponate	Anti-inflammatory Agents
				Hydrocortisone acetate	Anti-inflammatory Agents
				Hydrocortisone butyrate	Anti-inflammatory Agents
				Hydrocortisone cypionate	Anti-inflammatory Agents
				Hydrocortisone phosphate	Anti-inflammatory Agents
				Hydrocortisone probutate	Anti-inflammatory Agents
				Hydrocortisone valerate	Anti-inflammatory Agents
				Ivosidenib	Antineoplastics
				Elagolix	Hormonal Agents
				Fluticasone	Dermatological Agents, Respiratory Tract agents
				Chloroquine	Antiparasitics
				Amodiaquine	Antiparasitics
				Primaquine	Antiparasitics
				Hydroxychloroquine	Antiparasitics
				Paliperidone	Central Nervous System Agents
				Lusutrombopag	Blood Products/Modifiers/Volume Expanders
				Duvelisib	Antineoplastics
				Dexibuprofen	Anti-inflammatory Agents
				Talazoparib	Antineoplastics
				Omadacycline	Antibacterials
				Grapiprant	Anti-inflammatory Agents
				Sarecycline	Antibacterials
				Rifamycin	Antibacterials
				Dacomitinib	Antineoplastics
				Revefenacin	Respiratory Tract Agents
				Gilteritinib	Antineoplastics
				Tenofovir disoproxil	Antivirals
				Tenofovir alafenamide	Antivirals
				Darunavir	Antivirals
				Sildenafil	Genitourinary Agents
				Vardenafil	Genitourinary Agents
				Oxcarbazepine	Anticonvulsants
				Cabergoline	Central Nervous System Agents
				Prucalopride	Gastrointestinal Agents
				Risperidone	Central Nervous System Agents
				Atovaquone	Antiparasitics
				Naproxen	Anti-inflammatory Agents
				Rifabutin	Antibacterials
				Glasdegib	Antineoplastics
				Olaparib	Antineoplastics
				Ranolazine	Cardiovascular Agents
				Amitriptyline	Central Nervous System Agents
				Cetirizine	Respiratory Tract Agents
				Palbociclib	Antineoplastics
				Tegaserod	Gastrointestinal Agents
				Fluticasone	Dermatological Agents, Respiratory Tract agents
				Fluticasone furoate	Dermatological Agents, Respiratory Tract agents
				Erdafitinib	Antineoplastics
				Esomeprazole	Gastrointestinal Agents
				Duloxetine	Central Nervous System Agents
				Raloxifene	Genitourinary Agents
				Alpelisib	Antineoplastics
				Tezacaftor	Respiratory Tract Agents
				Olopatadine	Ophthalmic Agents
				Nitrofurantoin	Antibacterials
				Levothyroxine	Hormonal Agents
				Beclomethasone dipropionate	Respiratory Tract Agents
				Bisoprolol	Cardiovascular Agents
				Metronidazole	Antiparasitics
				Celecoxib	Anti-inflammatory Agents
				Entrectinib	Antineoplastics
				Fedratinib	Antineoplastics
				Lefamulin	Antibacterials
				Budesonide	Dermatological Agents, Respiratory Tract agents
				Istradefylline	Central Nervous System Agents
				Metoclopramide	Gastrointestinal Agents
				Escitalopram	Central Nervous System Agents
				Medroxyprogesterone acetate	Hormonal Agents
				Anastrozole	Antineoplastics
				Flecainide	Cardiovascular Agents
				Acenocoumarol	Blood Products/Modifiers/Volume Expanders
				Apremilast	Anti-inflammatory Agents
				Lasmiditan	Analgesics
				Asunaprevir	Antivirals
				Elexacaftor	Respiratory Tract Agents
				Prednisolone acetate	Anti-inflammatory Agents
				Zanubrutinib	Antineoplastics
				Topiramate	Anticonvulsants
				Levamlodipine	Cardiovascular Agents
				Trastuzumab deruxtecan	Antineoplastics
				Enfortumab vedotin	Antineoplastics
				Lemborexant	Central Nervous System Agents
				Darolutamide	Antineoplastics
				Upadacitinib	Antineoplastics
				Ubrogepant	Analgesics
				Avapritinib	Antineoplastics
				Azathioprine	Immunological Agents
				Hydroxyzine	Central Nervous System Agents
				Polyethylene glycol 400	Compounds used in a research, industrial, or household setting
				Tazemetostat	Antineoplastics
				Letrozole	Antineoplastics
				Ziprasidone	Central Nervous System Agents
				Clindamycin	Antibacterials
				Polyethylene glycol	Compounds used in a research, industrial, or household setting
				Norgestimate	Hormonal Agents
				Tipranavir	Antivirals
				Albendazole	Antiparasitics
				Cobimetinib	Antineoplastics
				Dolutegravir	Antivirals
				Diclofenac	Anti-inflammatory Agents
				Baricitinib	Antineoplastics
				Alectinib	Antineoplastics
				Larotrectinib	Antineoplastics
				Fluticasone propionate	Dermatological Agents, Respiratory Tract agents
				Nortriptyline	Central Nervous System Agents
				Meperidine	Analgesics
				Pentazocine	Analgesics
				Propofol	Anesthetics
				Everolimus	Antineoplastics
				Ceftriaxone	Antibacterials
				Conivaptan	Cardiovascular Agents
				Zonisamide	Anticonvulsants
				Flibanserin	Genitourinary Agents
				Eliglustat	Enzyme Replacements/Modifiers
				Bicalutamide	Antineoplastics
				Mitotane	Antineoplastics
				Netupitant	Antiemetic Agents
				Suvorexant	Central Nervous System Agents
				Vorapaxar	Blood Products/Modifiers/Volume Expanders
				Vandetanib	Antineoplastics
				Vemurafenib	Antineoplastics
				Medroxyprogesterone acetate	Hormonal Agents
				Rimegepant	Analgesics
				Favipiravir	Antivirals
				Medrysone	Ophthalmic Agents
				Methylene blue	Central Nervous System Agents, Antiparasitics, Antidote
				Ozanimod	Immunological Agents
				Fingolimod	Immunological Agents
				Chloramphenicol succinate	Antibacterials
				Selumetinib	Antineoplastics
				Prednisolone phosphate	Anti-inflammatory Agents
				Tucatinib	Antineoplastics
				Pemigatinib	Antineoplastics
				Zolmitriptan	Antimigraine Agents
				Capmatinib	Antineoplastics
				Ixabepilone	Antineoplastics
				Selpercatinib	Antineoplastics
				Ripretinib	Antineoplastics
				Clofazimine	Antibacterials
				Empagliflozin	Blood Glucose Regulators
				Galantamine	Central Nervous System Agents
				Aliskiren	Cardiovascular Agents
				Artesunate	Antiparasitics
				Bortezomib	Antineoplastics
				Betamethasone phosphate	Anti-inflammatory Agents
				Lurbinectedin	Antineoplastics
				Dexamethasone acetate	Anti-inflammatory Agents
				Octreotide	Hormonal Agents
				Fostemsavir	Antivirals
				Belantamab mafodotin	Antineoplastics
				Risdiplam	Musculo-Skeletal System
				Pralsetinib	Antineoplastics
		ATP-binding cassette sub-family B member 5	3.07361e-55	Dasabuvir	Antivirals
				Delafloxacin	Antibacterials
				Bilastine	Respiratory Tract Agents, Ophthalmic Agents
				Naldemedine	Gastrointestinal Agents
				Brigatinib	Antineoplastics
				Vinflunine	Antineoplastics
				Brentuximab vedotin	Antineoplastics
				Fostamatinib	Antineoplastics
				Lofexidine	Central Nervous System Agents
				Baloxavir marboxil	Antivirals
				Doxycycline	Antibacterials
				Labetalol	Cardiovascular Agents
		ABC multidrug transporter MDR2	3.56007e-55	Terbinafine	Antifungals
		Phosphatidylcholine translocator ABCB4	2.94363e-54	Silodosin	Antineoplastics
				Etravirine	Antivirals
		Bile salt export pump	1.62432e-48	Glyburide	Blood Glucose Regulators
				Ursodeoxycholic acid	Gastrointestinal Agents
				Deoxycholic acid	Dermatological Agents
				Taurocholic acid	Therapeutic Nutrients/Minerals/Electrolytes
				Cholic Acid	Gastrointestinal Agents
				Dexamethasone	Anti-inflammatory Agents
				Phenobarbital	Anticonvulsants
				Ethinylestradiol	Genitourinary Agents, Hormonal Agents
				Rifampicin	Antibacterials
				Glyburide	Blood Glucose Regulators
				Cyclosporine	Immunological Agents
				Reserpine	Cardiovascular Agents
				Vinblastine	Antineoplastics
				Progesterone	Genitourinary Agents, Hormonal Agents
				Ketoconazole	Antifungals
				Troglitazone	Blood Glucose Regulators
				Paclitaxel	Antineoplastics
				Fusidic acid	Antibacterials
				Bosentan	Cardiovascular Agents
				Doxorubicin	Antineoplastics
				Daunorubicin	Antineoplastics
				Fluorescein	Diagnostic Radiopharmaceuticals
				Vincristine	Antineoplastics, immunological Agents
				Digoxin	Cardiovascular Agents
				Pravastatin	Cardiovascular Agents
				Rosuvastatin	Cardiovascular Agents
				Simeprevir	Antivirals
				Letermovir	Antivirals
				Tipranavir	Antivirals
				Clotrimazole	Antifungals
				Lenvatinib	Antineoplastics
				Telmisartan	Cardiovascular Agents
				Indocyanine green acid form	Diagnostics Agents
				Nefazodone	Central Nervous System Agents
				Saquinavir	Antivirals
				Lopinavir	Antivirals
				Ritonavir	Antivirals
				Mifepristone	Hormonal Agents
				Loratadine	Immunological Agents
				Dihydroergocristine	Central Nervous System Agents
				Nicardipine	Cardiovascular Agents
				Lovastatin	Cardiovascular Agents
				Felodipine	Cardiovascular Agents
				Diethylstilbestrol	Genitourinary Agents
				Losartan	Cardiovascular Agents
				Glimepiride	Blood Glucose Regulators
				Disulfiram	Central Nervous System Agents
				Simvastatin	Cardiovascular Agents
				Spironolactone	Cardiovascular Agents
				Atorvastatin	Cardiovascular Agents
				Cerivastatin	Cardiovascular Agents
				Isradipine	Cardiovascular Agents
				Ezetimibe	Cardiovascular Agents
				Dipyridamole	Cardiovascular Agents
				Pitavastatin	Cardiovascular Agents
				Fenofibrate	Cardiovascular Agents
				Atazanavir	Antivirals
				Repaglinide	Blood Glucose Regulators
				Sulfinpyrazone	Antigout Agents
				Ranolazine	Cardiovascular Agents
				Rosiglitazone	Blood Glucose Regulators
				Nelfinavir	Antivirals
				Budesonide	Dermatological Agents, Respiratory Tract agents
				Indinavir	Antivirals
				Celecoxib	Anti-inflammatory Agents
				Cefaclor	Antibacterials
				Astemizole	Immunological Agents
				Amiodarone	Cardiovascular Agents
				Tinidazole	Antiparasitics
				Nitrofurantoin	Antibacterials
				Imatinib	Antineoplastics
				Indomethacin	Anti-inflammatory Agents
				Fluvoxamine	Central Nervous System Agents
				Ofloxacin	Antibacterials
				Glipizide	Blood Glucose Regulators
				Olmesartan	Cardiovascular Agents
				Atenolol	Cardiovascular Agents
				Efavirenz	Antivirals
				Terfenadine	Respiratory Tract Agents
				Clarithromycin	Antibacterials
				Glycyrrhizic acid	Gastrointestinal Agents
				Atropine	Ophthalmic Agents
				Flucloxacillin	Antibacterials
				Nitrendipine	Cardiovascular Agents
				Erythromycin	Antibacterials
				Diclofenac	Anti-inflammatory Agents
				Nifedipine	Cardiovascular Agents
				Sulfamethoxazole	Antibacterials
				Naproxen	Anti-inflammatory Agents
				Chlorpromazine	Central Nervous System Agents
				Cimetidine	Gastrointestinal Agents
				Quinidine	Cardiovascular Agents
				Tamoxifen	Antineoplastics, Immunological Agents
				Obeticholic acid	Gastrointestinal Agents
				Dexamethasone acetate	Anti-inflammatory Agents
				Belantamab mafodotin	Antineoplastics
				Pralsetinib	Antineoplastics
		Antigen peptide transporter 1	3.6224e-45	Lapatinib	Antineoplastics
		ATP-binding cassette sub-family C member 11	6.37804e-44	Indomethacin	Anti-inflammatory Agents
				Probenecid	Antigout Agents
				Taurocholic acid	Therapeutic Nutrients/Minerals/Electrolytes
				Conjugated estrogens	Hormonal Agents
				Folic acid	Therapeutic Nutrients/Minerals/Electrolytes
				Methotrexate	Antineoplastics
		Multidrug resistance-associated protein 1	5.29503e-42	Sulfinpyrazone	Antigout Agents
				Ritonavir	Antivirals
				Vinblastine	Antineoplastics
				Phenobarbital	Anticonvulsants
				Taurocholic acid	Therapeutic Nutrients/Minerals/Electrolytes
				Cholic Acid	Gastrointestinal Agents
				Ofloxacin	Antibacterials
				Sulfinpyrazone	Antigout Agents
				Indomethacin	Anti-inflammatory Agents
				Conjugated estrogens	Hormonal Agents
				Glyburide	Blood Glucose Regulators
				Lamivudine	Antivirals
				Indinavir	Antivirals
				Amprenavir	Antivirals
				Probenecid	Antigout Agents
				Ibuprofen	Anti-inflammatory Agents
				Diclofenac	Anti-inflammatory Agents
				Vincristine	Antineoplastics, immunological Agents
				Doxorubicin	Antineoplastics
				Daunorubicin	Antineoplastics
				Paclitaxel	Antineoplastics
				Methotrexate	Antineoplastics
				Idarubicin	Antineoplastics
				Etoposide	Antineoplastics
				Progesterone	Genitourinary Agents, Hormonal Agents
				Mifepristone	Hormonal Agents
				Rifampicin	Antibacterials
				Ivermectin	Antiparasitics
				Mitoxantrone	Central Nervous System Agents
				Vandetanib	Antineoplastics
				Aminohippuric acid	Diagnostics Agents
				Grepafloxacin	Antibacterials
				Fluorescein	Diagnostic Radiopharmaceuticals
				Saquinavir	Antivirals
				Epirubicin	Antineoplastics
				Dactinomycin	Antineoplastics
				Irinotecan	Antineoplastics
				Zoledronic acid	Musculo-Skeletal System
				Atorvastatin	Cardiovascular Agents
				Atazanavir	Antivirals
				Saxagliptin	Blood Glucose Regulators
				Abiraterone	Antineoplastics
				Vemurafenib	Antineoplastics
				Docetaxel	Antineoplastics
				Technetium Tc-99m sestamibi	Diagnostic Radiopharmaceuticals
				Romidepsin	Antineoplastics
				Acemetacin	Anti-inflammatory Agents
				Cannabidiol	Central Nervous System Agents
				Dexibuprofen	Anti-inflammatory Agents
				Verapamil	Cardiovascular Agents
				Trastuzumab deruxtecan	Antineoplastics
				Fingolimod	Immunological Agents
				Clofazimine	Antibacterials
				Belantamab mafodotin	Antineoplastics
		Canalicular multispecific organic anion transporter 1	6.10391e-41	Sulfinpyrazone	Antigout Agents
				Ritonavir	Antivirals
				Ursodeoxycholic acid	Gastrointestinal Agents
				Rifampicin	Antibacterials
				Arsenic trioxide	Antineoplastics
				Phenobarbital	Anticonvulsants
				Cisplatin	Antineoplastics
				Taurocholic acid	Therapeutic Nutrients/Minerals/Electrolytes
				Cholic Acid	Gastrointestinal Agents
				Nifedipine	Cardiovascular Agents
				Ethinylestradiol	Genitourinary Agents, Hormonal Agents
				Dexamethasone	Anti-inflammatory Agents
				Vinblastine	Antineoplastics
				Spironolactone	Cardiovascular Agents
				Eprosartan	Cardiovascular Agents
				Olmesartan	Cardiovascular Agents
				Sulfinpyrazone	Antigout Agents
				Vincristine	Antineoplastics, immunological Agents
				Reserpine	Cardiovascular Agents
				Quinidine	Cardiovascular Agents
				Etoposide	Antineoplastics
				Daunorubicin	Antineoplastics
				Cyclosporine	Immunological Agents
				Probenecid	Antigout Agents
				Furosemide	Cardiovascular Agents
				Pravastatin	Cardiovascular Agents
				Ivermectin	Antiparasitics
				Glyburide	Blood Glucose Regulators
				Indomethacin	Anti-inflammatory Agents
				Methotrexate	Antineoplastics
				Fusidic acid	Antibacterials
				Sparfloxacin	Antibacterials
				Lomefloxacin	Antibacterials
				Grepafloxacin	Antibacterials
				Ofloxacin	Antibacterials
				Sorafenib	Antineoplastics
				Sunitinib	Antineoplastics
				Telmisartan	Cardiovascular Agents
				Aminohippuric acid	Diagnostics Agents
				Saquinavir	Antivirals
				Indinavir	Antivirals
				Cerivastatin	Cardiovascular Agents
				Phenytoin	Anticonvulsants
				Vasopressin	Cardiovascular Agents
				Sulfasalazine	Anti-inflammatory Agents
				Norgestimate	Hormonal Agents
				Ezetimibe	Cardiovascular Agents
				Pitavastatin	Cardiovascular Agents
				Gadoxetic acid	Diagnostics Agents
				Canagliflozin	Blood Glucose Regulators
				Atorvastatin	Cardiovascular Agents
				Lovastatin	Cardiovascular Agents
				Simvastatin	Cardiovascular Agents
				Carbamazepine	Anticonvulsants
				Doxorubicin	Antineoplastics
				Irinotecan	Antineoplastics
				Lamivudine	Antivirals
				Carboplatin	Antineoplastics
				Oxaliplatin	Antineoplastics
				Tamoxifen	Antineoplastics, Immunological Agents
				Tenofovir disoproxil	Antivirals
				Paclitaxel	Antineoplastics
				Docetaxel	Antineoplastics
				Eluxadoline	Gastrointestinal Agents
				Avibactam	Antibacterials
				Indocyanine green acid form	Diagnostics Agents
				Simeprevir	Antivirals
				Fluvastatin	Cardiovascular Agents
				Rosuvastatin	Cardiovascular Agents
				Letermovir	Antivirals
				Lypressin	Cardiovascular Agents, Hormonal Agents
				Valsartan	Cardiovascular Agents
				Azithromycin	Antibacterials
				Erythromycin	Antibacterials
				Raloxifene	Genitourinary Agents
				Nitrofurantoin	Antibacterials
				Mycophenolate mofetil	Immunological Agents
				Fexofenadine	Immunological Agents
				Pralatrexate	Antineoplastics
				Dexamethasone acetate	Anti-inflammatory Agents
				Octreotide	Hormonal Agents
				Belantamab mafodotin	Antineoplastics
		Canalicular multispecific organic anion transporter 2	1.0814e-38	Omeprazole	Gastrointestinal Agents
				Cisplatin	Antineoplastics
				Phenobarbital	Anticonvulsants
				Rifampicin	Antibacterials
				Nifedipine	Cardiovascular Agents
				Metyrapone	Diagnostics Agents
				Sulfinpyrazone	Antigout Agents
				Probenecid	Antigout Agents
				Indomethacin	Anti-inflammatory Agents
				Vincristine	Antineoplastics, immunological Agents
				Verapamil	Cardiovascular Agents
				Taurocholic acid	Therapeutic Nutrients/Minerals/Electrolytes
				Etoposide	Antineoplastics
				Doxorubicin	Antineoplastics
				Methotrexate	Antineoplastics
				Glyburide	Blood Glucose Regulators
				Conjugated estrogens	Hormonal Agents
				Cholic Acid	Gastrointestinal Agents
				Gadoxetic acid	Diagnostics Agents
				Ezetimibe	Cardiovascular Agents
				Fluorouracil	Antineoplastics
				Lamivudine	Antivirals
				Raloxifene	Genitourinary Agents
				Fexofenadine	Immunological Agents
				Promethazine	Dermatological Agents, Respiratory Tract Agents
				Bempedoic acid	Cardiovascular Agents
				Belantamab mafodotin	Antineoplastics
		Multidrug resistance-associated protein 5	3.28904e-37	Rifampicin	Antibacterials
				Cisplatin	Antineoplastics
				Sulfinpyrazone	Antigout Agents
				Sildenafil	Genitourinary Agents
				Probenecid	Antigout Agents
				Dipyridamole	Cardiovascular Agents
				Dinoprostone	Genitourinary Agents
				Alprostadil	Genitourinary Agents
				Adefovir dipivoxil	Antivirals
				Mercaptopurine	Antineoplastics
				Atorvastatin	Cardiovascular Agents
				Zidovudine	Antivirals
				Fluorouracil	Antineoplastics
				Curcumin	Anti-inflammatory Agents
		Multidrug resistance-associated protein 6	3.07735e-34	Sulfinpyrazone	Antigout Agents
				Probenecid	Antigout Agents
				Indomethacin	Anti-inflammatory Agents
				Etoposide	Antineoplastics
				Doxorubicin	Antineoplastics
				Vinblastine	Antineoplastics
				Teniposide	Antineoplastics
				Daunorubicin	Antineoplastics
				Cisplatin	Antineoplastics
				Dactinomycin	Antineoplastics
		Multidrug resistance-associated protein 7	5.11166e-34	Vincristine	Antineoplastics, immunological Agents
				Verapamil	Cardiovascular Agents
				Paclitaxel	Antineoplastics
				Taurocholic acid	Therapeutic Nutrients/Minerals/Electrolytes
				Sildenafil	Genitourinary Agents
				Methotrexate	Antineoplastics
				Etoposide	Antineoplastics
				Doxorubicin	Antineoplastics
				Cyclosporine	Immunological Agents
				Estradiol	Genitourinary Agents, Hormonal Agents
				Cytarabine	Antineoplastics
				Daunorubicin	Antineoplastics
				Docetaxel	Antineoplastics
				Gemcitabine	Antineoplastics
				Tenofovir disoproxil	Antivirals
				Estradiol acetate	Genitourinary Agents, Hormonal Agents
				Estradiol benzoate	Genitourinary Agents, Hormonal Agents
				Estradiol cypionate	Genitourinary Agents, Hormonal Agents
				Estradiol dienanthate	Genitourinary Agents, Hormonal Agents
				Estradiol valerate	Genitourinary Agents, Hormonal Agents
		ATP-binding cassette sub-family C member 9	1.31272e-32	Glyburide	Blood Glucose Regulators
				Nicorandil	Cardiovascular Agents
		Multidrug resistance-associated protein 4	1.98829e-32	Methotrexate	Antineoplastics
				Probenecid	Antigout Agents
				Dipyridamole	Cardiovascular Agents
				Verapamil	Cardiovascular Agents
				Sulfinpyrazone	Antigout Agents
				Sildenafil	Genitourinary Agents
				Taurocholic acid	Therapeutic Nutrients/Minerals/Electrolytes
				Conjugated estrogens	Hormonal Agents
				Ursodeoxycholic acid	Gastrointestinal Agents
				Cholic Acid	Gastrointestinal Agents
				Rofecoxib	Anti-inflammatory Agents
				Ketoprofen	Anti-inflammatory Agents
				Indomethacin	Anti-inflammatory Agents
				Ibuprofen	Anti-inflammatory Agents
				Flurbiprofen	Anti-inflammatory Agents
				Diclofenac	Anti-inflammatory Agents
				Celecoxib	Anti-inflammatory Agents
				Tioguanine	Antineoplastics
				Sorafenib	Antineoplastics
				Sunitinib	Antineoplastics
				Mercaptopurine	Antineoplastics
				Glutathione	Antidotes
				Dinoprostone	Genitourinary Agents
				Alprostadil	Genitourinary Agents
				Adefovir dipivoxil	Antivirals
				Atorvastatin	Cardiovascular Agents
				Rosuvastatin	Cardiovascular Agents
				Oseltamivir	Antivirals
				Meloxicam	Anti-inflammatory Agents
				Cefazolin	Antibacterials
				Nateglinide	Blood Glucose Regulators
				Gadoxetic acid	Diagnostics Agents
				Zidovudine	Antivirals
				Fluorouracil	Antineoplastics
				Lamivudine	Antivirals
				Tenofovir disoproxil	Antivirals
				Rucaparib	Antineoplastics
				Fluciclovine (18F)	Diagnostic Radiopharmaceuticals
				Dexibuprofen	Anti-inflammatory Agents
				Tenofovir alafenamide	Antivirals
				Raloxifene	Genitourinary Agents
				Hydrochlorothiazide	Cardiovascular Agents
				Promethazine	Dermatological Agents, Respiratory Tract Agents
				Prasterone	Genitourinary Agents, Hormonal Agents
		ATP-binding cassette sub-family C member 8	2.91981e-29	Gliclazide	Blood Glucose Regulators
				Nateglinide
				Repaglinide
				Glipizide
				Tolbutamide
				Chlorpropamide
				Gliquidone
				Glimepiride
				Glymidine
				Tolazamide
				Glyburide
		Cystic fibrosis transmembrane conductance regulator	2.34656e-24	Bumetanide	Cardiovascular Agents
				Glyburide	Blood Glucose Regulators
				Crofelemer	Antivirals
				Ivacaftor	Respiratory Tract Agents
				Ibuprofen	Anti-inflammatory Agents
				Lumacaftor	Respiratory Tract Agents
				Dexibuprofen	Anti-inflammatory Agents
				Tezacaftor	Respiratory Tract Agents
				Elexacaftor	Respiratory Tract Agents
Multidrug ABC transporter ATP-binding protein/permease	NGO_1732	ABC multidrug transporter MDR2	6.01018e-64	Terbinafine	Antifungals
		Phosphatidylcholine translocator ABCB4	2.01068e-62	Silodosin	Antineoplastics
				Etravirine	Antivirals
		Multidrug resistance protein 1	6.46905e-62	Roxithromycin	Antibacterials
				Verapamil	Cardiovascular Agents
				Saquinavir	Antivirals
				Nelfinavir	Antivirals
				Indinavir	Antivirals
				Amprenavir	Antivirals
				Rifampicin	Antibacterials
				Reserpine	Cardiovascular Agents
				Nifedipine	Cardiovascular Agents
				Mifepristone	Hormonal Agents
				Dexamethasone	Anti-inflammatory Agents
				Clotrimazole	Antifungals
				Carbamazepine	Anticonvulsants
				Trazodone	Central Nervous System Agents
				Nefazodone	Central Nervous System Agents
				Ritonavir	Antivirals
				Digoxin	Cardiovascular Agents
				Liothyronine	Hormonal Agents
				Levothyroxine	Hormonal Agents
				Trimethoprim	Antibacterials
				Progesterone	Genitourinary Agents, Hormonal Agents
				Cyclosporine	Immunological Agents
				Cimetidine	Gastrointestinal Agents
				Tacrolimus	Immunological Agents
				Sirolimus	Immunological Agents
				Phenobarbital	Anticonvulsants
				Erythromycin	Antibacterials
				Amiodarone	Cardiovascular Agents
				St. John's Wort	Central Nervous System Agents
				Vincristine	Antineoplastics, immunological Agents
				Vinblastine	Antineoplastics
				Cholic Acid	Gastrointestinal Agents
				Tamoxifen	Antineoplastics, Immunological Agents
				Streptozocin	Antineoplastics
				Mitoxantrone	Central Nervous System Agents
				Doxorubicin	Antineoplastics
				Daunorubicin	Antineoplastics
				Quinidine	Cardiovascular Agents
				Ketoconazole	Antifungals
				Mefloquine	Antiparasitics
				Nicardipine	Cardiovascular Agents
				Amlodipine	Cardiovascular Agents
				Azelastine	Respiratory Tract Agents
				Ranitidine	Gastrointestinal Agents
				Etoposide	Antineoplastics
				Methadone	Analgesics
				Simvastatin	Cardiovascular Agents
				Lovastatin	Cardiovascular Agents
				Atorvastatin	Cardiovascular Agents
				Paclitaxel	Antineoplastics
				Prazosin	Cardiovascular Agents
				Nitrendipine	Cardiovascular Agents
				Dipyridamole	Cardiovascular Agents
				Diltiazem	Cardiovascular Agents
				Colchicine	Anti-inflammatory Agents, Cardiovascular Agents
				Clarithromycin	Antibacterials
				Chlorpromazine	Central Nervous System Agents
				Dactinomycin	Antineoplastics
				Troleandomycin	Antibacterials
				Trifluoperazine	Central Nervous System Agents
				Terfenadine	Respiratory Tract Agents
				Quinine	Antiparasitics
				Itraconazole	antifungals
				Indomethacin	Anti-inflammatory Agents
				Fluphenazine	Central Nervous System Agents
				Felodipine	Cardiovascular Agents
				Carvedilol	Cardiovascular Agents
				Spironolactone	Cardiovascular Agents
				Lidocaine	Anesthetics
				Ciprofloxacin	Antibacterials
				Azithromycin	Antibacterials
				Acetaminophen	Analgesics
				Fluconazole	Antifungals
				Pantoprazole	Gastrointestinal Agents
				Omeprazole	Gastrointestinal Agents
				Lansoprazole	Gastrointestinal Agents
				Losartan	Cardiovascular Agents
				Enalapril	Cardiovascular Agents
				Doxazosin	Cardiovascular Agents
				Cilazapril	Cardiovascular Agents
				Captopril	Cardiovascular Agents
				Candesartan cilexetil	Cardiovascular Agents
				Miconazole	Antifungals
				Ergotamine	Central Nervous System Agents, Analgesics
				Ergometrine	Genitourinary Agents
				Dihydroergotamine	Analgesics
				Bromocriptine	Central Nervous System Agents
				Loperamide	Gastrointestinal Agents
				Fentanyl	Analgesics
				Alfentanil	Analgesics
				Nisoldipine	Cardiovascular Agents
				Zimelidine	Central Nervous System Agents
				Tacrine	Central Nervous System Agents
				Sumatriptan	Analgesics
				Selegiline	Central Nervous System Agents
				Scopolamine	Gastrointestinal Agents
				Imipramine	Central Nervous System Agents
				Haloperidol	Central Nervous System Agents
				Fluvoxamine	Central Nervous System Agents
				Flurazepam	Central Nervous System Agents
				Fluoxetine	Central Nervous System Agents
				Doxepin	Central Nervous System Agents
				Desipramine	Central Nervous System Agents
				Clomipramine	Central Nervous System Agents
				Chlorprothixene	Central Nervous System Agents
				Buspirone	Central Nervous System Agents
				Pimozide	Central Nervous System Agents
				Morphine	Analgesics
				Ivermectin	Antiparasitics
				Hydrocortisone	Anti-inflammatory Agents
				Astemizole	Immunological Agents
				Triflupromazine	Central Nervous System Agents
				Protriptyline	Central Nervous System Agents
				Promethazine	Dermatological Agents, Respiratory Tract Agents
				Bepridil	Cardiovascular Agents
				Loratadine	Immunological Agents
				Desloratadine	Immunological Agents
				Venlafaxine	Central Nervous System Agents
				Sertraline	Central Nervous System Agents
				Reboxetine	Central Nervous System Agents
				Paroxetine	Central Nervous System Agents
				Citalopram	Central Nervous System Agents
				Estramustine	Antineoplastics
				Taurocholic acid	Therapeutic Nutrients/Minerals/Electrolytes
				Flupentixol	Central Nervous System Agents
				Megestrol acetate	Hormonal Agents
				Levofloxacin	Antibacterials
				Glyburide	Blood Glucose Regulators
				Fexofenadine	Immunological Agents
				Trimipramine	Central Nervous System Agents
				Propranolol	Cardiovascular Agents
				Prednisone	Anti-inflammatory Agents
				Amsacrine	Antineoplastics
				Gramicidin D	Antibacterials
				Benzocaine	Anesthetics
				Lopinavir	Antivirals
				Caspofungin	Antifungals
				Pravastatin	Cardiovascular Agents
				Imatinib	Antineoplastics
				Sorafenib	Antineoplastics
				Sunitinib	Antineoplastics
				Terazosin	Genitourinary Agents
				Dronabinol	Antiemetics
				Buprenorphine	Central Nervous System Agents, Analgesics
				Telmisartan	Cardiovascular Agents
				Dasatinib	Antineoplastics
				Gefitinib	Antineoplastics
				Nilotinib	Antineoplastics
				Estrone	Genitourinary Agents, Hormonal Agents
				Lapatinib	Antineoplastics
				Posaconazole	Antifungals
				Grepafloxacin	Antibacterials
				Diazepam	Central Nervous System Agents
				Digitoxin	Cardiovascular Agents
				Sparfloxacin	Antibacterials
				Methylprednisolone	Anti-inflammatory Agents
				Quetiapine	Central Nervous System Agents
				Olanzapine	Central Nervous System Agents
				Clozapine	Central Nervous System Agents
				Naloxone	Antidotes
				Cisplatin	Antineoplastics
				Prednisolone	Anti-inflammatory Agents
				Acebutolol	Cardiovascular Agents
				Ibuprofen	Anti-inflammatory Agents
				Acetylsalicylic acid	Analgesics
				Clonidine	Analgesics
				Domperidone	Gastrointestinal Agents
				Betamethasone	Anti-inflammatory Agents
				Toremifene	Antineoplastics
				Diethylstilbestrol	Genitourinary Agents
				Clomifene	Genitourinary Agents
				Estradiol	Genitourinary Agents, Hormonal Agents
				Docetaxel	Antineoplastics
				Methotrexate	Antineoplastics
				Timolol	Antiglaucoma Agents
				Nadolol	Cardiovascular Agents
				Alitretinoin	Dermatological Agents
				Vecuronium	Skeletal Muscle Relaxants
				Debrisoquine	Cardiovascular Agents
				Gemcitabine	Antineoplastics
				Topotecan	Antineoplastics
				Epinastine	Ophthalmic Agents
				Norethisterone	Hormonal Agents
				Estriol	Genitourinary Agents, Hormonal Agents
				Cerivastatin	Cardiovascular Agents
				Conjugated estrogens	Hormonal Agents
				Levetiracetam	Anticonvulsants
				Phenytoin	Anticonvulsants
				Nizatidine	Gastrointestinal Agents
				Erlotinib	Antineoplastics
				Lamotrigine	Central Nervous System Agents
				Sitagliptin	Blood Glucose Regulators
				Atazanavir	Antivirals
				Arsenic trioxide	Antineoplastics
				Cabazitaxel	Antineoplastics
				Liotrix	Hormonal Agents
				Temsirolimus	Antineoplastics
				Ketazolam	Central Nervous System Agents
				Ethinylestradiol	Genitourinary Agents, Hormonal Agents
				Propafenone	Cardiovascular Agents
				Eletriptan	Antimigraine Agents
				Dronedarone	Cardiovascular Agents
				Romidepsin	Antineoplastics
				Silodosin	Antineoplastics
				Etravirine	Antivirals
				Rivaroxaban	Blood Products/Modifiers/Volume Expanders
				Dabigatran etexilate	Blood Products/Modifiers/Volume Expanders
				Ezetimibe	Cardiovascular Agents
				Fesoterodine	Genitourinary Agents
				Tolvaptan	Cardiovascular Agents
				Pitavastatin	Cardiovascular Agents
				Pazopanib	Antineoplastics
				Rilpivirine	Antivirals
				Boceprevir	Antivirals
				Telaprevir	Antivirals
				Fidaxomicin	Antibacterials
				Indacaterol	Respiratory Tract Agents
				Clobazam	Central Nervous System Agents
				Linagliptin	Blood Glucose Regulators
				Lomitapide	Cardiovascular Agents
				Ticagrelor	Cardiovascular Agents
				Crizotinib	Antineoplastics
				Apixaban	Blood Products/Modifiers/Volume Expanders
				Axitinib	Antineoplastics
				Vismodegib	Antineoplastics
				Carfilzomib	Antineoplastics
				Mirabegron	Genitourinary Agents
				Regorafenib	Antineoplastics
				Enzalutamide	Antineoplastics
				Ivacaftor	Respiratory Tract Agents
				Bosutinib	Antineoplastics
				Ponatinib	Antineoplastics
				Fluticasone furoate	Dermatological Agents, Respiratory Tract agents
				Canagliflozin	Blood Glucose Regulators
				Pomalidomide	Antineoplastics
				Lenalidomide	Antineoplastics
				Dabrafenib	Antineoplastics
				Trastuzumab emtansine	Antineoplastics
				Zidovudine	Antivirals
				Clopidogrel	Blood Products/Modifiers/Volume Expanders
				Afatinib	Antineoplastics
				Irinotecan	Antineoplastics
				Lamivudine	Antivirals
				Mycophenolate mofetil	Immunological Agents
				Levomilnacipran	Central Nervous System Agents
				Simeprevir	Antivirals
				Sofosbuvir	Antivirals
				Dapagliflozin	Blood Glucose Regulators
				Umeclidinium	Respiratory Tract Agents
				Edoxaban	Blood Products/Modifiers/Volume Expanders
				Ceritinib	Antineoplastics
				Lenvatinib	Antineoplastics
				Nintedanib	Antineoplastics
				Idelalisib	Antineoplastics
				Cobicistat	Antivirals
				Rolapitant	Antiemetics
				Daclatasvir	Antivirals
				Isavuconazonium	Antifungals
				Panobinostat	Antineoplastics
				Cobimetinib	Antineoplastics
				Osimertinib	Antineoplastics
				Selexipag	Cardiovascular Agents
				Ambrisentan	Cardiovascular Agents
				Ombitasvir	Antivirals
				Elbasvir	Antivirals
				Grazoprevir	Antivirals
				Technetium Tc-99m sestamibi	Diagnostic Radiopharmaceuticals
				Venetoclax	Antineoplastics
				Belinostat	Antineoplastics
				Velpatasvir	Antivirals
				Ledipasvir	Antivirals
				Miltefosine	Antiparasitics
				Lumacaftor	Respiratory Tract Agents
				Neratinib	Antineoplastics
				Voxilaprevir	Antivirals
				Enasidenib	Antineoplastics
				Inotuzumab ozogamicin	Antineoplastics
				Pibrentasvir	Antivirals
				Glecaprevir	Antivirals
				Copanlisib	Antineoplastics
				Abemaciclib	Antineoplastics
				Betrixaban	Blood Products/Modifiers/Volume Expanders
				Letermovir	Antivirals
				Rucaparib	Antineoplastics
				Ubidecarenone	Therapeutic Nutrients/Minerals/Electrolytes
				Ertugliflozin	Blood Glucose Regulators
				Testosterone cypionate	Hormonal Agents
				Testosterone enanthate	Hormonal Agents
				Testosterone undecanoate	Hormonal Agents
				Technetium Tc-99m tetrofosmin	Diagnostic Radiopharmaceuticals
				Estradiol acetate	Genitourinary Agents, Hormonal Agents
				Estradiol benzoate	Genitourinary Agents, Hormonal Agents
				Estradiol cypionate	Genitourinary Agents, Hormonal Agents
				Estradiol dienanthate	Genitourinary Agents, Hormonal Agents
				Estradiol valerate	Genitourinary Agents, Hormonal Agents
				Testosterone propionate	Hormonal Agents
				Apalutamide	Antineoplastics
				Isavuconazole	Antifungals
				Tocopherol	Therapeutic Nutrients/Minerals/Electrolytes
				alpha-Tocopherol acetate	Therapeutic Nutrients/Minerals/Electrolytes
				Somatostatin	Hormonal Agents
				Tocofersolan	Therapeutic Nutrients/Minerals/Electrolytes
				Vinflunine	Antineoplastics
				Curcumin	Anti-inflammatory Agents
				Avatrombopag	Blood Products/Modifiers/Volume Expanders
				Paritaprevir	Antivirals
				Dasabuvir	Antivirals
				Fentanyl	Analgesics
				Hydrocortisone aceponate	Anti-inflammatory Agents
				Hydrocortisone acetate	Anti-inflammatory Agents
				Hydrocortisone butyrate	Anti-inflammatory Agents
				Hydrocortisone cypionate	Anti-inflammatory Agents
				Hydrocortisone phosphate	Anti-inflammatory Agents
				Hydrocortisone probutate	Anti-inflammatory Agents
				Hydrocortisone valerate	Anti-inflammatory Agents
				Ivosidenib	Antineoplastics
				Elagolix	Hormonal Agents
				Fluticasone	Dermatological Agents, Respiratory Tract agents
				Chloroquine	Antiparasitics
				Amodiaquine	Antiparasitics
				Primaquine	Antiparasitics
				Hydroxychloroquine	Antiparasitics
				Paliperidone	Central Nervous System Agents
				Lusutrombopag	Blood Products/Modifiers/Volume Expanders
				Duvelisib	Antineoplastics
				Dexibuprofen	Anti-inflammatory Agents
				Talazoparib	Antineoplastics
				Omadacycline	Antibacterials
				Grapiprant	Anti-inflammatory Agents
				Sarecycline	Antibacterials
				Rifamycin	Antibacterials
				Dacomitinib	Antineoplastics
				Revefenacin	Respiratory Tract Agents
				Gilteritinib	Antineoplastics
				Tenofovir disoproxil	Antivirals
				Tenofovir alafenamide	Antivirals
				Darunavir	Antivirals
				Sildenafil	Genitourinary Agents
				Vardenafil	Genitourinary Agents
				Oxcarbazepine	Anticonvulsants
				Cabergoline	Central Nervous System Agents
				Prucalopride	Gastrointestinal Agents
				Risperidone	Central Nervous System Agents
				Atovaquone	Antiparasitics
				Naproxen	Anti-inflammatory Agents
				Rifabutin	Antibacterials
				Glasdegib	Antineoplastics
				Olaparib	Antineoplastics
				Ranolazine	Cardiovascular Agents
				Amitriptyline	Central Nervous System Agents
				Cetirizine	Respiratory Tract Agents
				Palbociclib	Antineoplastics
				Tegaserod	Gastrointestinal Agents
				Fluticasone	Dermatological Agents, Respiratory Tract agents
				Fluticasone furoate	Dermatological Agents, Respiratory Tract agents
				Erdafitinib	Antineoplastics
				Esomeprazole	Gastrointestinal Agents
				Duloxetine	Central Nervous System Agents
				Raloxifene	Genitourinary Agents
				Alpelisib	Antineoplastics
				Tezacaftor	Respiratory Tract Agents
				Olopatadine	Ophthalmic Agents
				Nitrofurantoin	Antibacterials
				Levothyroxine	Hormonal Agents
				Beclomethasone dipropionate	Respiratory Tract Agents
				Bisoprolol	Cardiovascular Agents
				Metronidazole	Antiparasitics
				Celecoxib	Anti-inflammatory Agents
				Entrectinib	Antineoplastics
				Fedratinib	Antineoplastics
				Lefamulin	Antibacterials
				Budesonide	Dermatological Agents, Respiratory Tract agents
				Istradefylline	Central Nervous System Agents
				Metoclopramide	Gastrointestinal Agents
				Escitalopram	Central Nervous System Agents
				Medroxyprogesterone acetate	Hormonal Agents
				Anastrozole	Antineoplastics
				Flecainide	Cardiovascular Agents
				Acenocoumarol	Blood Products/Modifiers/Volume Expanders
				Apremilast	Anti-inflammatory Agents
				Lasmiditan	Analgesics
				Asunaprevir	Antivirals
				Elexacaftor	Respiratory Tract Agents
				Prednisolone acetate	Anti-inflammatory Agents
				Zanubrutinib	Antineoplastics
				Topiramate	Anticonvulsants
				Levamlodipine	Cardiovascular Agents
				Trastuzumab deruxtecan	Antineoplastics
				Enfortumab vedotin	Antineoplastics
				Lemborexant	Central Nervous System Agents
				Darolutamide	Antineoplastics
				Upadacitinib	Antineoplastics
				Ubrogepant	Analgesics
				Avapritinib	Antineoplastics
				Azathioprine	Immunological Agents
				Hydroxyzine	Central Nervous System Agents
				Polyethylene glycol 400	Compounds used in a research, industrial, or household setting
				Tazemetostat	Antineoplastics
				Letrozole	Antineoplastics
				Ziprasidone	Central Nervous System Agents
				Clindamycin	Antibacterials
				Polyethylene glycol	Compounds used in a research, industrial, or household setting
				Norgestimate	Hormonal Agents
				Tipranavir	Antivirals
				Albendazole	Antiparasitics
				Cobimetinib	Antineoplastics
				Dolutegravir	Antivirals
				Diclofenac	Anti-inflammatory Agents
				Baricitinib	Antineoplastics
				Alectinib	Antineoplastics
				Larotrectinib	Antineoplastics
				Fluticasone propionate	Dermatological Agents, Respiratory Tract agents
				Nortriptyline	Central Nervous System Agents
				Meperidine	Analgesics
				Pentazocine	Analgesics
				Propofol	Anesthetics
				Everolimus	Antineoplastics
				Ceftriaxone	Antibacterials
				Conivaptan	Cardiovascular Agents
				Zonisamide	Anticonvulsants
				Flibanserin	Genitourinary Agents
				Eliglustat	Enzyme Replacements/Modifiers
				Bicalutamide	Antineoplastics
				Mitotane	Antineoplastics
				Netupitant	Antiemetic Agents
				Suvorexant	Central Nervous System Agents
				Vorapaxar	Blood Products/Modifiers/Volume Expanders
				Vandetanib	Antineoplastics
				Vemurafenib	Antineoplastics
				Medroxyprogesterone acetate	Hormonal Agents
				Rimegepant	Analgesics
				Favipiravir	Antivirals
				Medrysone	Ophthalmic Agents
				Methylene blue	Central Nervous System Agents, Antiparasitics, Antidote
				Ozanimod	Immunological Agents
				Fingolimod	Immunological Agents
				Chloramphenicol succinate	Antibacterials
				Selumetinib	Antineoplastics
				Prednisolone phosphate	Anti-inflammatory Agents
				Tucatinib	Antineoplastics
				Pemigatinib	Antineoplastics
				Zolmitriptan	Antimigraine Agents
				Capmatinib	Antineoplastics
				Ixabepilone	Antineoplastics
				Selpercatinib	Antineoplastics
				Ripretinib	Antineoplastics
				Clofazimine	Antibacterials
				Empagliflozin	Blood Glucose Regulators
				Galantamine	Central Nervous System Agents
				Aliskiren	Cardiovascular Agents
				Artesunate	Antiparasitics
				Bortezomib	Antineoplastics
				Betamethasone phosphate	Anti-inflammatory Agents
				Lurbinectedin	Antineoplastics
				Dexamethasone acetate	Anti-inflammatory Agents
				Octreotide	Hormonal Agents
				Fostemsavir	Antivirals
				Belantamab mafodotin	Antineoplastics
				Risdiplam	Musculo-Skeletal System
				Pralsetinib	Antineoplastics
		ATP-binding cassette sub-family B member 8, mitochondrial	6.74209e-62	Doxorubicin	Antineoplastics
		ATP-binding cassette sub-family B member 5	3.07361e-55	Dasabuvir	Antivirals
				Delafloxacin	Antibacterials
				Bilastine	Respiratory Tract Agents, Ophthalmic Agents
				Naldemedine	Gastrointestinal Agents
				Brigatinib	Antineoplastics
				Vinflunine	Antineoplastics
				Brentuximab vedotin	Antineoplastics
				Fostamatinib	Antineoplastics
				Lofexidine	Central Nervous System Agents
				Baloxavir marboxil	Antivirals
				Doxycycline	Antibacterials
				Labetalol	Cardiovascular Agents
		Bile salt export pump	1.79752e-56	Glyburide	Blood Glucose Regulators
				Ursodeoxycholic acid	Gastrointestinal Agents
				Deoxycholic acid	Dermatological Agents
				Taurocholic acid	Therapeutic Nutrients/Minerals/Electrolytes
				Cholic Acid	Gastrointestinal Agents
				Dexamethasone	Anti-inflammatory Agents
				Phenobarbital	Anticonvulsants
				Ethinylestradiol	Genitourinary Agents, Hormonal Agents
				Rifampicin	Antibacterials
				Glyburide	Blood Glucose Regulators
				Cyclosporine	Immunological Agents
				Reserpine	Cardiovascular Agents
				Vinblastine	Antineoplastics
				Progesterone	Genitourinary Agents, Hormonal Agents
				Ketoconazole	Antifungals
				Troglitazone	Blood Glucose Regulators
				Paclitaxel	Antineoplastics
				Fusidic acid	Antibacterials
				Bosentan	Cardiovascular Agents
				Doxorubicin	Antineoplastics
				Daunorubicin	Antineoplastics
				Fluorescein	Diagnostic Radiopharmaceuticals
				Vincristine	Antineoplastics, immunological Agents
				Digoxin	Cardiovascular Agents
				Pravastatin	Cardiovascular Agents
				Rosuvastatin	Cardiovascular Agents
				Simeprevir	Antivirals
				Letermovir	Antivirals
				Tipranavir	Antivirals
				Clotrimazole	Antifungals
				Lenvatinib	Antineoplastics
				Telmisartan	Cardiovascular Agents
				Indocyanine green acid form	Diagnostics Agents
				Nefazodone	Central Nervous System Agents
				Saquinavir	Antivirals
				Lopinavir	Antivirals
				Ritonavir	Antivirals
				Mifepristone	Hormonal Agents
				Loratadine	Immunological Agents
				Dihydroergocristine	Central Nervous System Agents
				Nicardipine	Cardiovascular Agents
				Lovastatin	Cardiovascular Agents
				Felodipine	Cardiovascular Agents
				Diethylstilbestrol	Genitourinary Agents
				Losartan	Cardiovascular Agents
				Glimepiride	Blood Glucose Regulators
				Disulfiram	Central Nervous System Agents
				Simvastatin	Cardiovascular Agents
				Spironolactone	Cardiovascular Agents
				Atorvastatin	Cardiovascular Agents
				Cerivastatin	Cardiovascular Agents
				Isradipine	Cardiovascular Agents
				Ezetimibe	Cardiovascular Agents
				Dipyridamole	Cardiovascular Agents
				Pitavastatin	Cardiovascular Agents
				Fenofibrate	Cardiovascular Agents
				Atazanavir	Antivirals
				Repaglinide	Blood Glucose Regulators
				Sulfinpyrazone	Antigout Agents
				Ranolazine	Cardiovascular Agents
				Rosiglitazone	Blood Glucose Regulators
				Nelfinavir	Antivirals
				Budesonide	Dermatological Agents, Respiratory Tract agents
				Indinavir	Antivirals
				Celecoxib	Anti-inflammatory Agents
				Cefaclor	Antibacterials
				Astemizole	Immunological Agents
				Amiodarone	Cardiovascular Agents
				Tinidazole	Antiparasitics
				Nitrofurantoin	Antibacterials
				Imatinib	Antineoplastics
				Indomethacin	Anti-inflammatory Agents
				Fluvoxamine	Central Nervous System Agents
				Ofloxacin	Antibacterials
				Glipizide	Blood Glucose Regulators
				Olmesartan	Cardiovascular Agents
				Atenolol	Cardiovascular Agents
				Efavirenz	Antivirals
				Terfenadine	Respiratory Tract Agents
				Clarithromycin	Antibacterials
				Glycyrrhizic acid	Gastrointestinal Agents
				Atropine	Ophthalmic Agents
				Flucloxacillin	Antibacterials
				Nitrendipine	Cardiovascular Agents
				Erythromycin	Antibacterials
				Diclofenac	Anti-inflammatory Agents
				Nifedipine	Cardiovascular Agents
				Sulfamethoxazole	Antibacterials
				Naproxen	Anti-inflammatory Agents
				Chlorpromazine	Central Nervous System Agents
				Cimetidine	Gastrointestinal Agents
				Quinidine	Cardiovascular Agents
				Tamoxifen	Antineoplastics, Immunological Agents
				Obeticholic acid	Gastrointestinal Agents
				Dexamethasone acetate	Anti-inflammatory Agents
				Belantamab mafodotin	Antineoplastics
				Pralsetinib	Antineoplastics
		Antigen peptide transporter 1	2.59295e-40	Lapatinib	Antineoplastics
		Multidrug resistance-associated protein 5	1.1223e-38	Rifampicin	Antibacterials
				Cisplatin	Antineoplastics
				Sulfinpyrazone	Antigout Agents
				Sildenafil	Genitourinary Agents
				Probenecid	Antigout Agents
				Dipyridamole	Cardiovascular Agents
				Dinoprostone	Genitourinary Agents
				Alprostadil	Genitourinary Agents
				Adefovir dipivoxil	Antivirals
				Mercaptopurine	Antineoplastics
				Glutathione	Antidotes
				Atorvastatin	Cardiovascular Agents
				Zidovudine	Antivirals
				Fluorouracil	Antineoplastics
				Curcumin	Anti-inflammatory Agents
		Multidrug resistance-associated protein 1	1.49207e-38	Sulfinpyrazone	Antigout Agents
				Ritonavir	Antivirals
				Vinblastine	Antineoplastics
				Phenobarbital	Anticonvulsants
				Taurocholic acid	Therapeutic Nutrients/Minerals/Electrolytes
				Cholic Acid	Gastrointestinal Agents
				Ofloxacin	Antibacterials
				Sulfinpyrazone	Antigout Agents
				Indomethacin	Anti-inflammatory Agents
				Conjugated estrogens	Hormonal Agents
				Glyburide	Blood Glucose Regulators
				Lamivudine	Antivirals
				Indinavir	Antivirals
				Amprenavir	Antivirals
				Probenecid	Antigout Agents
				Ibuprofen	Anti-inflammatory Agents
				Diclofenac	Anti-inflammatory Agents
				Vincristine	Antineoplastics, immunological Agents
				Doxorubicin	Antineoplastics
				Daunorubicin	Antineoplastics
				Paclitaxel	Antineoplastics
				Methotrexate	Antineoplastics
				Idarubicin	Antineoplastics
				Etoposide	Antineoplastics
				Progesterone	Genitourinary Agents, Hormonal Agents
				Mifepristone	Hormonal Agents
				Rifampicin	Antibacterials
				Ivermectin	Antiparasitics
				Mitoxantrone	Central Nervous System Agents
				Vandetanib	Antineoplastics
				Aminohippuric acid	Diagnostics Agents
				Grepafloxacin	Antibacterials
				Fluorescein	Diagnostic Radiopharmaceuticals
				Saquinavir	Antivirals
				Epirubicin	Antineoplastics
				Dactinomycin	Antineoplastics
				Irinotecan	Antineoplastics
				Zoledronic acid	Musculo-Skeletal System
				Atorvastatin	Cardiovascular Agents
				Atazanavir	Antivirals
				Saxagliptin	Blood Glucose Regulators
				Abiraterone	Antineoplastics
				Vemurafenib	Antineoplastics
				Docetaxel	Antineoplastics
				Technetium Tc-99m sestamibi	Diagnostic Radiopharmaceuticals
				Romidepsin	Antineoplastics
				Acemetacin	Anti-inflammatory Agents
				Cannabidiol	Central Nervous System Agents
				Dexibuprofen	Anti-inflammatory Agents
				Verapamil	Cardiovascular Agents
				Trastuzumab deruxtecan	Antineoplastics
				Fingolimod	Immunological Agents
				Clofazimine	Antibacterials
				Belantamab mafodotin	Antineoplastics
		Canalicular multispecific organic anion transporter 1	1.99315e-37	Sulfinpyrazone	Antigout Agents
				Ritonavir	Antivirals
				Ursodeoxycholic acid	Gastrointestinal Agents
				Rifampicin	Antibacterials
				Arsenic trioxide	Antineoplastics
				Phenobarbital	Anticonvulsants
				Cisplatin	Antineoplastics
				Taurocholic acid	Therapeutic Nutrients/Minerals/Electrolytes
				Cholic Acid	Gastrointestinal Agents
				Nifedipine	Cardiovascular Agents
				Ethinylestradiol	Genitourinary Agents, Hormonal Agents
				Dexamethasone	Anti-inflammatory Agents
				Vinblastine	Antineoplastics
				Spironolactone	Cardiovascular Agents
				Eprosartan	Cardiovascular Agents
				Olmesartan	Cardiovascular Agents
				Sulfinpyrazone	Antigout Agents
				Vincristine	Antineoplastics, immunological Agents
				Reserpine	Cardiovascular Agents
				Quinidine	Cardiovascular Agents
				Etoposide	Antineoplastics
				Daunorubicin	Antineoplastics
				Cyclosporine	Immunological Agents
				Probenecid	Antigout Agents
				Furosemide	Cardiovascular Agents
				Pravastatin	Cardiovascular Agents
				Ivermectin	Antiparasitics
				Glyburide	Blood Glucose Regulators
				Indomethacin	Anti-inflammatory Agents
				Methotrexate	Antineoplastics
				Fusidic acid	Antibacterials
				Sparfloxacin	Antibacterials
				Lomefloxacin	Antibacterials
				Grepafloxacin	Antibacterials
				Ofloxacin	Antibacterials
				Sorafenib	Antineoplastics
				Sunitinib	Antineoplastics
				Telmisartan	Cardiovascular Agents
				Aminohippuric acid	Diagnostics Agents
				Saquinavir	Antivirals
				Indinavir	Antivirals
				Cerivastatin	Cardiovascular Agents
				Phenytoin	Anticonvulsants
				Vasopressin	Cardiovascular Agents
				Sulfasalazine	Anti-inflammatory Agents
				Norgestimate	Hormonal Agents
				Ezetimibe	Cardiovascular Agents
				Pitavastatin	Cardiovascular Agents
				Gadoxetic acid	Diagnostics Agents
				Canagliflozin	Blood Glucose Regulators
				Atorvastatin	Cardiovascular Agents
				Lovastatin	Cardiovascular Agents
				Simvastatin	Cardiovascular Agents
				Carbamazepine	Anticonvulsants
				Doxorubicin	Antineoplastics
				Irinotecan	Antineoplastics
				Lamivudine	Antivirals
				Carboplatin	Antineoplastics
				Oxaliplatin	Antineoplastics
				Tamoxifen	Antineoplastics, Immunological Agents
				Tenofovir disoproxil	Antivirals
				Paclitaxel	Antineoplastics
				Docetaxel	Antineoplastics
				Eluxadoline	Gastrointestinal Agents
				Avibactam	Antibacterials
				Indocyanine green acid form	Diagnostics Agents
				Simeprevir	Antivirals
				Fluvastatin	Cardiovascular Agents
				Rosuvastatin	Cardiovascular Agents
				Letermovir	Antivirals
				Lypressin	Cardiovascular Agents, Hormonal Agents
				Valsartan	Cardiovascular Agents
				Azithromycin	Antibacterials
				Erythromycin	Antibacterials
				Raloxifene	Genitourinary Agents
				Nitrofurantoin	Antibacterials
				Mycophenolate mofetil	Immunological Agents
				Fexofenadine	Immunological Agents
				Pralatrexate	Antineoplastics
				Dexamethasone acetate	Anti-inflammatory Agents
				Octreotide	Hormonal Agents
				Belantamab mafodotin	Antineoplastics
		Canalicular multispecific organic anion transporter 2	3.05438e-36	Omeprazole	Gastrointestinal Agents
				Cisplatin	Antineoplastics
				Phenobarbital	Anticonvulsants
				Rifampicin	Antibacterials
				Nifedipine	Cardiovascular Agents
				Metyrapone	Diagnostics Agents
				Sulfinpyrazone	Antigout Agents
				Probenecid	Antigout Agents
				Indomethacin	Anti-inflammatory Agents
				Vincristine	Antineoplastics, immunological Agents
				Verapamil	Cardiovascular Agents
				Taurocholic acid	Therapeutic Nutrients/Minerals/Electrolytes
				Etoposide	Antineoplastics
				Doxorubicin	Antineoplastics
				Methotrexate	Antineoplastics
				Glyburide	Blood Glucose Regulators
				Conjugated estrogens	Hormonal Agents
				Cholic Acid	Gastrointestinal Agents
				Gadoxetic acid	Diagnostics Agents
				Ezetimibe	Cardiovascular Agents
				Fluorouracil	Antineoplastics
				Lamivudine	Antivirals
				Raloxifene	Genitourinary Agents
				Fexofenadine	Immunological Agents
				Promethazine	Dermatological Agents, Respiratory Tract Agents
				Bempedoic acid	Cardiovascular Agents
				Belantamab mafodotin	Antineoplastics
		ATP-binding cassette sub-family C member 11	1.84267e-35	Indomethacin	Anti-inflammatory Agents
				Probenecid	Antigout Agents
				Taurocholic acid	Therapeutic Nutrients/Minerals/Electrolytes
				Conjugated estrogens	Hormonal Agents
				Methotrexate	Antineoplastics
		Multidrug resistance-associated protein 7	1.2643e-34	Vincristine	Antineoplastics, immunological Agents
				Verapamil	Cardiovascular Agents
				Paclitaxel	Antineoplastics
				Taurocholic acid	Therapeutic Nutrients/Minerals/Electrolytes
				Sildenafil	Genitourinary Agents
				Methotrexate	Antineoplastics
				Etoposide	Antineoplastics
				Doxorubicin	Antineoplastics
				Cyclosporine	Immunological Agents
				Estradiol	Genitourinary Agents, Hormonal Agents
				Cytarabine	Antineoplastics
				Daunorubicin	Antineoplastics
				Docetaxel	Antineoplastics
				Gemcitabine	Antineoplastics
				Tenofovir disoproxil	Antivirals
				Estradiol acetate	Genitourinary Agents, Hormonal Agents
				Estradiol benzoate	Genitourinary Agents, Hormonal Agents
				Estradiol cypionate	Genitourinary Agents, Hormonal Agents
				Estradiol dienanthate	Genitourinary Agents, Hormonal Agents
				Estradiol valerate	Genitourinary Agents, Hormonal Agents
		ATP-binding cassette sub-family C member 9	1.91162e-33	Glyburide	Blood Glucose Regulators
				Nicorandil	Cardiovascular Agents
		Multidrug resistance-associated protein 4	2.55695e-33	Methotrexate	Antineoplastics
				Probenecid	Antigout Agents
				Dipyridamole	Cardiovascular Agents
				Verapamil	Cardiovascular Agents
				Sulfinpyrazone	Antigout Agents
				Sildenafil	Genitourinary Agents
				Taurocholic acid	Therapeutic Nutrients/Minerals/Electrolytes
				Conjugated estrogens	Hormonal Agents
				Ursodeoxycholic acid	Gastrointestinal Agents
				Cholic Acid	Gastrointestinal Agents
				Rofecoxib	Anti-inflammatory Agents
				Ketoprofen	Anti-inflammatory Agents
				Indomethacin	Anti-inflammatory Agents
				Ibuprofen	Anti-inflammatory Agents
				Flurbiprofen	Anti-inflammatory Agents
				Diclofenac	Anti-inflammatory Agents
				Celecoxib	Anti-inflammatory Agents
				Tioguanine	Antineoplastics
				Sorafenib	Antineoplastics
				Sunitinib	Antineoplastics
				Mercaptopurine	Antineoplastics
				Glutathione	Antidotes
				Dinoprostone	Genitourinary Agents
				Alprostadil	Genitourinary Agents
				Adefovir dipivoxil	Antivirals
				Atorvastatin	Cardiovascular Agents
				Rosuvastatin	Cardiovascular Agents
				Oseltamivir	Antivirals
				Meloxicam	Anti-inflammatory Agents
				Cefazolin	Antibacterials
				Nateglinide	Blood Glucose Regulators
				Gadoxetic acid	Diagnostics Agents
				Zidovudine	Antivirals
				Fluorouracil	Antineoplastics
				Lamivudine	Antivirals
				Tenofovir disoproxil	Antivirals
				Rucaparib	Antineoplastics
				Fluciclovine (18F)	Diagnostic Radiopharmaceuticals
				Dexibuprofen	Anti-inflammatory Agents
				Tenofovir alafenamide	Antivirals
				Raloxifene	Genitourinary Agents
				Hydrochlorothiazide	Cardiovascular Agents
				Promethazine	Dermatological Agents, Respiratory Tract Agents
				Prasterone	Genitourinary Agents, Hormonal Agents
		Multidrug resistance-associated protein 6	4.03658e-33	Sulfinpyrazone	Antigout Agents
				Probenecid	Antigout Agents
				Indomethacin	Anti-inflammatory Agents
				Etoposide	Antineoplastics
				Doxorubicin	Antineoplastics
				Vinblastine	Antineoplastics
				Teniposide	Antineoplastics
				Daunorubicin	Antineoplastics
				Cisplatin	Antineoplastics
				Dactinomycin	Antineoplastics
		ATP-binding cassette sub-family C member 8	5.22954e-28	Gliclazide	Blood Glucose Regulators
				Nateglinide
				Repaglinide
				Glipizide
				Tolbutamide
				Chlorpropamide
				Gliquidone
				Glimepiride
				Glymidine
				Tolazamide
				Glyburide
		Cystic fibrosis transmembrane conductance regulator	1.77389e-21	Bumetanide	Cardiovascular Agents
				Glyburide	Blood Glucose Regulators
				Crofelemer	Antivirals
				Ivacaftor	Respiratory Tract Agents
				Ibuprofen	Anti-inflammatory Agents
				Lumacaftor	Respiratory Tract Agents
				Dexibuprofen	Anti-inflammatory Agents
				Tezacaftor	Respiratory Tract Agents
				Elexacaftor	Respiratory Tract Agents
Macrolide ABC transporter ATP-binding protein/permease	NGO_1439	Putative ATP-dependent permease of the ABC transporter family of proteins	0.965	Abacavir	Antivirals
			0.940	Mitoxantrone	Central Nervous System Agents
			0.914	Verapamil	Cardiovascular Agents
		Putative ABC transporter	0.830	Verapamil	Cardiovascular Agents
Sulfate/thiosulfate ABC transporter ATP-binding protein	NGO_0445	ATP-binding cassette, sub-family B (MDR/TAP), member 4;	0.950	Vinblastine	Antineoplastics
			0.912	Palmitic Acid	Therapeutic Nutrients/Minerals/Electrolytes
			0.946	Verapamil	Cardiovascular Agents
		ATP-binding cassette, sub-family B (MDR/TAP), member 5	0.834	Verapamil	Cardiovascular Agents
			0.843	Doxorubicin	Antineoplastics
			0.800	Hydralazine	Cardiovascular Agents
		Putative ATP-dependent permease of the ABC transporter family of proteins	0.914	Verapamil	Cardiovascular Agents
			0.965	Abacavir	Antivirals
			0.940	Mitoxantrone	Central Nervous System Agents
Hypothetical protein	NGO_1434	ATP-binding cassette, sub-family A (ABC1), member 1	0.965	Probucol	Cardiovascular Agents
			0.964	Glyburide	Blood Glucose Regulators
Iron ABC transporter ATP-binding protein FbpC	NGO_0215	ATP-binding cassette, sub-family B (MDR/TAP), member 11;	0.947	Rifampicin	Antibacterials
		ATP-binding cassette, sub-family B (MDR/TAP), member 1	0.996	Vinblastine	Antineoplastics
			0.988	Itraconazole	antifungals
			0.997	Verapamil	Cardiovascular Agents
			0.991	Docetaxel	Antineoplastics
			0.995	Daunorubicin	Antineoplastics
		ATP-binding cassette, sub-family B (MDR/TAP), member 4	0.946	Verapamil	Cardiovascular Agents
			0.950	Vinblastine	Antineoplastics
		Putative ABC transporter	0.830	Verapamil	Cardiovascular Agents
Polyamine ABC transporter ATP-binding protein	NGO_0192	ATP-binding cassette sub-family A member 1	1.70543e-20	Glyburide	Blood Glucose Regulators
				Probucol	Cardiovascular Agents
				Tocofersolan	Therapeutic Nutrients/Minerals/Electrolytes
				Tamoxifen	Antineoplastics, Immunological Agents
ABC transporter ATP-binding protein	NGO_2116	ATP-binding cassette sub-family A member 3	1.47116e-23	Imatinib	Antineoplastics
		Bacitracin transport ATP-binding protein BcrA	4.21891e-23	Bacitracin	Antibacterials
		ATP-binding cassette sub-family B member 5	5.43113e-22	Dasabuvir	Antivirals
				Delafloxacin	Antibacterials
				Bilastine	Respiratory Tract Agents, Ophthalmic Agents
				Naldemedine	Gastrointestinal Agents
				Brigatinib	Antineoplastics
				Vinflunine	Antineoplastics
				Brentuximab vedotin	Antineoplastics
				Fostamatinib	Antineoplastics
				Lofexidine	Central Nervous System Agents
				Baloxavir marboxil	Antivirals
				Doxycycline	Antibacterials
				Labetalol	Cardiovascular Agents
		ABC multidrug transporter MDR2	2.45145e-21	Terbinafine	Antifungals
		ATP-binding cassette sub-family G member 5	1.41943e-20	Tocofersolan	Therapeutic Nutrients/Minerals/Electrolytes
		ATP-binding cassette sub-family A member 5	2.80958e-20	Tacrolimus	Immunological Agents
Amino acid ABC transporter ATP-binding protein	NGO_0374	ATP-binding cassette, sub-family B (MDR/TAP), member 4	0.946	Verapamil	Cardiovascular Agents
			0.950	Vinblastine	Antineoplastics
		ATP-binding cassette, sub-family B (MDR/TAP), member 1	0.997	Verapamil	Cardiovascular Agents
			0.996	Vinblastine	Antineoplastics
			0.988	Doxorubicin	Antineoplastics
			0.995	Daunorubicin	Antineoplastics
			0.988	Itraconazole	antifungals
			0.991	Docetaxel	Antineoplastics
		ATP-binding cassette, sub-family B (MDR/TAP), member 5	0.834	Verapamil	Cardiovascular Agents
			0.843	Doxorubicin	Antineoplastics
			0.800	Hydralazine	Cardiovascular Agents
		Putative ATP-dependent permease of the ABC transporter family of proteins	0.946	Verapamil	Cardiovascular Agents
Methionine ABC transporter ATP-binding protein	NGO_2137	ATP-binding cassette sub-family A member 3	4.0877e-25	Imatinib	Antineoplastics
		Phosphatidylcholine translocator ABCB4	1.3035e-22	Silodosin	Antineoplastics
				Etravirine	Antivirals
		Multidrug resistance protein 1	9.11792e-21	Roxithromycin	Antibacterials
				Verapamil	Cardiovascular Agents
				Saquinavir	Antivirals
				Nelfinavir	Antivirals
				Indinavir	Antivirals
				Amprenavir	Antivirals
				Rifampicin	Antibacterials
				Reserpine	Cardiovascular Agents
				Nifedipine	Cardiovascular Agents
				Mifepristone	Hormonal Agents
				Dexamethasone	Anti-inflammatory Agents
				Clotrimazole	Antifungals
				Carbamazepine	Anticonvulsants
				Trazodone	Central Nervous System Agents
				Nefazodone	Central Nervous System Agents
				Ritonavir	Antivirals
				Digoxin	Cardiovascular Agents
				Liothyronine	Hormonal Agents
				Levothyroxine	Hormonal Agents
				Trimethoprim	Antibacterials
				Progesterone	Genitourinary Agents, Hormonal Agents
				Cyclosporine	Immunological Agents
				Cimetidine	Gastrointestinal Agents
				Tacrolimus	Immunological Agents
				Sirolimus	Immunological Agents
				Phenobarbital	Anticonvulsants
				Erythromycin	Antibacterials
				Amiodarone	Cardiovascular Agents
				St. John's Wort	Central Nervous System Agents
				Vincristine	Antineoplastics, immunological Agents
				Vinblastine	Antineoplastics
				Cholic Acid	Gastrointestinal Agents
				Tamoxifen	Antineoplastics, Immunological Agents
				Streptozocin	Antineoplastics
				Mitoxantrone	Central Nervous System Agents
				Doxorubicin	Antineoplastics
				Daunorubicin	Antineoplastics
				Quinidine	Cardiovascular Agents
				Ketoconazole	Antifungals
				Mefloquine	Antiparasitics
				Nicardipine	Cardiovascular Agents
				Amlodipine	Cardiovascular Agents
				Azelastine	Respiratory Tract Agents
				Ranitidine	Gastrointestinal Agents
				Etoposide	Antineoplastics
				Methadone	Analgesics
				Simvastatin	Cardiovascular Agents
				Lovastatin	Cardiovascular Agents
				Atorvastatin	Cardiovascular Agents
				Paclitaxel	Antineoplastics
				Prazosin	Cardiovascular Agents
				Nitrendipine	Cardiovascular Agents
				Dipyridamole	Cardiovascular Agents
				Diltiazem	Cardiovascular Agents
				Colchicine	Anti-inflammatory Agents, Cardiovascular Agents
				Clarithromycin	Antibacterials
				Chlorpromazine	Central Nervous System Agents
				Dactinomycin	Antineoplastics
				Troleandomycin	Antibacterials
				Trifluoperazine	Central Nervous System Agents
				Terfenadine	Respiratory Tract Agents
				Quinine	Antiparasitics
				Itraconazole	antifungals
				Indomethacin	Anti-inflammatory Agents
				Fluphenazine	Central Nervous System Agents
				Felodipine	Cardiovascular Agents
				Carvedilol	Cardiovascular Agents
				Spironolactone	Cardiovascular Agents
				Lidocaine	Anesthetics
				Ciprofloxacin	Antibacterials
				Azithromycin	Antibacterials
				Acetaminophen	Analgesics
				Fluconazole	Antifungals
				Pantoprazole	Gastrointestinal Agents
				Omeprazole	Gastrointestinal Agents
				Lansoprazole	Gastrointestinal Agents
				Losartan	Cardiovascular Agents
				Enalapril	Cardiovascular Agents
				Doxazosin	Cardiovascular Agents
				Cilazapril	Cardiovascular Agents
				Captopril	Cardiovascular Agents
				Candesartan cilexetil	Cardiovascular Agents
				Miconazole	Antifungals
				Ergotamine	Central Nervous System Agents, Analgesics
				Ergometrine	Genitourinary Agents
				Dihydroergotamine	Analgesics
				Bromocriptine	Central Nervous System Agents
				Loperamide	Gastrointestinal Agents
				Fentanyl	Analgesics
				Alfentanil	Analgesics
				Nisoldipine	Cardiovascular Agents
				Zimelidine	Central Nervous System Agents
				Tacrine	Central Nervous System Agents
				Sumatriptan	Analgesics
				Selegiline	Central Nervous System Agents
				Scopolamine	Gastrointestinal Agents
				Imipramine	Central Nervous System Agents
				Haloperidol	Central Nervous System Agents
				Fluvoxamine	Central Nervous System Agents
				Flurazepam	Central Nervous System Agents
				Fluoxetine	Central Nervous System Agents
				Doxepin	Central Nervous System Agents
				Desipramine	Central Nervous System Agents
				Clomipramine	Central Nervous System Agents
				Chlorprothixene	Central Nervous System Agents
				Buspirone	Central Nervous System Agents
				Pimozide	Central Nervous System Agents
				Morphine	Analgesics
				Ivermectin	Antiparasitics
				Hydrocortisone	Anti-inflammatory Agents
				Astemizole	Immunological Agents
				Triflupromazine	Central Nervous System Agents
				Protriptyline	Central Nervous System Agents
				Promethazine	Dermatological Agents, Respiratory Tract Agents
				Bepridil	Cardiovascular Agents
				Loratadine	Immunological Agents
				Desloratadine	Immunological Agents
[truncated: 1,858 more rows]

## Sheet: Table S2B. NCCP11945
Table S2B. List of potential candidate drugs and their predicted targets in N. gonorrhoeae NCCP11945.
TARGET	TARGET (N. gonorrhoeae)	HOMOLOGOUS TARGET	e-VALUE / SCORE	DRUG	THERAPEUTIC CLASS
NADH dehydrogenase I, B subunit	NGK_2152	NADH dehydrogenase [ubiquinone] iron-sulfur protein 7, mitochondrial	1.07252e-68	Doxorubicin	Antineoplastics
NADH dehydrogenase delta subunit	NGK_2150	NADH dehydrogenase [ubiquinone] iron-sulfur protein 2, mitochondrial	0.0
NADH-quinone oxidoreductase subunit H	NGK_2146	NADH-ubiquinone oxidoreductase chain 1	8.5808e-75	Methoxyflurane	Anesthetics
				Halothane
				Desflurane
				Sevoflurane
				Isoflurane
PetB	NGK_2206	Cytochrome b	2.65494e-55	Atovaquone	Antiparasitics
ATP synthase subunit A	NGK_2624	V-type proton ATPase subunit B, brain isoform	4.79669e-26	Gallium nitrate	Antineoplastics
				Tiludronic acid	Metabolic Bone Disease Agents
		V-type proton ATPase subunit B, kidney isoform	8.60987e-25	Tiludronic acid	Metabolic Bone Disease Agents
		ATP synthase subunit beta, mitochondrial	1.28974e-22	Inositol nicotinate	Cardiovascular Agents
ATP synthase subunit B	NGK_2626	ATP synthase subunit beta, mitochondrial	0.0	Inositol nicotinate	Cardiovascular Agents
Alcohol dehydrogenase class-III	NGK_1316	Alcohol dehydrogenase class-3	2.22653e-41	Lauric acid	Compounds used in a research, industrial, or household setting
				Polyethylene glycol 400	Compounds used in a research, industrial, or household setting
				Isosorbide mononitrate	Cardiovascular Agents
				Ozanimod	Immunological Agents
		Alcohol dehydrogenase 6	1.96101e-35	Abacavir	Antivirals
		Alcohol dehydrogenase 1B	1.02337e-34	Fomepizole	Antidotes
				Glycerin	Gastrointestinal Agents
		Alcohol dehydrogenase 1C	4.59887e-34	Fomepizole	Antidotes
				Zinc acetate	Therapeutic Nutrients/Minerals/Electrolytes
				Zinc chloride	Therapeutic Nutrients/Minerals/Electrolytes
				Zinc sulfate, unspecified form	Therapeutic Nutrients/Minerals/Electrolytes
		Alcohol dehydrogenase 1A	8.36667e-34	Fomepizole	Antidotes
Phosphoglyceromutase	NGK_0248	Phosphoglycerate mutase 1	1.16139e-79	Copper	Therapeutic Nutrients/Minerals/Electrolytes
Carbonic anhydrase	NGK_1348	Carbonic anhydrase VII	0.968	Diclofenamide	Antiglaucoma Agents
			0.975	Methazolamide	Antiglaucoma Agents
			0.903	Brinzolamide	Antiglaucoma Agents
			0.987	Acetazolamide	Cardiovascular Agents, Anticonvulsants, Antiglaucoma Agents
			0.945	Indapamide	Cardiovascular Agents
		Carbonic anhydrase I	0.992	Acetazolamide	Cardiovascular Agents, Anticonvulsants, Antiglaucoma Agents
			0.977	Brinzolamide	Antiglaucoma Agents
		Carbonic anhydrase II	0.995	Acetazolamide	Cardiovascular Agents, Anticonvulsants, Antiglaucoma Agents
			0.994	Brinzolamide	Antiglaucoma Agents
			0.990	Methazolamide	Antiglaucoma Agents
			0.996	Dorzolamide	Antiglaucoma Agents
		Carbonic anhydrase VB, mitochondrial	0.947	Acetazolamide	Cardiovascular Agents, Anticonvulsants, Antiglaucoma Agents
			0.812	Chlorthalidone	Cardiovascular Agents
			0.812	Zonisamide	Anticonvulsant
		Carbonic anhydrase XIII	0.933	Acetazolamide	Cardiovascular Agents, Anticonvulsants, Antiglaucoma Agents
			0.849	Zonisamide	Anticonvulsants
			0.905	Sulfanilamide	Genitourinary Agents
			0.872	Brinzolamide	Antiglaucoma Agents
Putative ABC transporter, ATP-binding protein	NGK_0615	ATP-binding cassette, sub-family B (MDR/TAP), member 4	0.946	Verapamil	Cardiovascular Agents
			0.950	Vinblastine	Antineoplastics
		ATP-binding cassette, sub-family B	0.834	Verapamil	Cardiovascular Agents
			0.843	Doxorubicin	Antineoplastics
		Putative ATP-dependent permease of the ABC transporter family of proteins	0.914	Verapamil	Cardiovascular Agents
			0.965	Abacavir	Antivirals
			0.940	Mitoxantrone	Central Nervous System Agents
Putative ABC transporter, ATP-binding protein	NGK_2644	ABC transporter	0.819	Mitoxantrone	Central Nervous System Agents
		ATP-binding cassette, sub-family B (MDR/TAP), member 1	0.996	Vinblastine	Antineoplastics
			0.988	Itraconazole	Antifungals
			0.997	Verapamil	Cardiovascular Agents
			0.991	Docetaxel	Antineoplastics
			0.995	Daunorubicin	Antineoplastics
		Fused predicted multidrug transporter subunits of ABC superfamily- ATP-binding components	0.806	Daunorubicin	Antineoplastics
			0.801	Mitoxantrone	Central Nervous System Agents
		Fused predicted multidrug transporter subunits of ABC superfamily- ATP-binding components	0.815	Daunorubicin	Antineoplastics
			0.801	Mitoxantrone	Central Nervous System Agents
Putative protein export protein	NGK_2383	ATP-binding cassette, sub-family B (MDR/TAP), member 1	0.996	Vinblastine	Antineoplastics
			0.988	Itraconazole	Antifungals
			0.997	Verapamil	Cardiovascular Agents
			0.991	Docetaxel	Antineoplastics
			0.995	Daunorubicin	Antineoplastics
		Fused predicted multidrug transporter subunits of ABC superfamily- ATP-binding components	0.806	Daunorubicin	Antineoplastics
			0.801	Mitoxantrone	Central Nervous System Agents
Putative protein export protein	NGK_0171	ATP-binding cassette, sub-family C (CFTR/MRP), member 2	0.941	Vinblastine	Antineoplastics
			0.946	Methotrexate	Antineoplastics
			0.944	Diclofenac	Anti-inflammatory Agents
			0.938	Bortezomib	Antineoplastics
		ATP-binding cassette, sub-family B (MDR/TAP), member 1	0.996	Vinblastine	Antineoplastics
			0.988	Itraconazole	Antifungals
			0.997	Verapamil	Cardiovascular Agents
			0.991	Docetaxel	Antineoplastics
			0.995	Daunorubicin	Antineoplastics
		ATP-binding cassette, sub-family B (MDR/TAP), member 5	0.834	Verapamil	Cardiovascular Agents
			0.843	Docetaxel	Antineoplastics
			0.800	Hydralazine	Cardiovascular Agents
		Fused predicted multidrug transporter subunits of ABC superfamily- ATP-binding components	0.806	Daunorubicin	Antineoplastics
			0.801	Mitoxantrone	Central Nervous System Agents
		Fused predicted multidrug transporter subunits of ABC superfamily- ATP-binding components	0.815	Daunorubicin	Antineoplastics
			0.801	Mitoxantrone	Central Nervous System Agents
Putative ABC transporter, ATP-binding protein	NGK_2131	ABC multidrug transporter MDR2	8.54829e-64	Terbinafine	Antifungals
		Phosphatidylcholine translocator ABCB4	2.51455e-62	Silodosin	Antineoplastics
				Etravirine	Antivirals
		Multidrug resistance protein 1	6.82154e-62	Roxithromycin	Antibacterials
				Verapamil	Cardiovascular Agents
				Saquinavir	Antivirals
				Nelfinavir	Antivirals
				Indinavir	Antivirals
				Amprenavir	Antivirals
				Rifampicin	Antibacterials
				Reserpine	Cardiovascular Agents
				Nifedipine	Cardiovascular Agents
				Mifepristone	Genitourinary Agents
				Dexamethasone	Anti-inflammatory Agents
				Clotrimazole	Antifungals
				Carbamazepine	Anticonvulsants
				Trazodone	Central Nervous System Agents
				Nefazodone	Central Nervous System Agents
				Ritonavir	Antivirals
				Digoxin	Cardiovascular Agents
				Liothyronine	Hormonal Agents
				Levothyroxine	Hormonal Agents
				Trimethoprim	Antibacterials
				Progesterone	Genitourinary Agents, Hormonal Agents
				Cyclosporine	Immunological Agents
				Cimetidine	Gastrointestinal Agents
				Tacrolimus	Immunological Agents
				Sirolimus	Immunological Agents
				Phenobarbital	Anticonvulsants
				Erythromycin	Antibacterials
				Amiodarone	Cardiovascular Agents
				St. John's Wort	Central Nervous System Agents
				Vincristine	Antineoplastics
				Vinblastine	Antineoplastics
				Cholic Acid	Gastrointestinal Agents
				Tamoxifen	Genitourinary Agents, Hormonal Agents
				Streptozocin	Antineoplastics
				Mitoxantrone	Central Nervous System Agents
				Doxorubicin	Antineoplastics
				Daunorubicin	Antineoplastics
				Quinidine	Cardiovascular Agents
				Ketoconazole	Antifungals
				Mefloquine	Antiparasitics
				Nicardipine	Cardiovascular Agents
				Amlodipine	Cardiovascular Agents
				Azelastine	Respiratory Tract Agents
				Ranitidine	Gastrointestinal Agents
				Etoposide	Antineoplastics
				Methadone	Analgesics
				Simvastatin	Cardiovascular Agents
				Lovastatin	Cardiovascular Agents
				Atorvastatin	Cardiovascular Agents
				Paclitaxel	Antineoplastics
				Prazosin	Cardiovascular Agents
				Nitrendipine	Cardiovascular Agents
				Dipyridamole	Blood Products/Modifiers/Volume Expanders
				Diltiazem	Cardiovascular Agents
				Colchicine	Cardiovascular Agents
				Clarithromycin	Antibacterials
				Chlorpromazine	Central Nervous System Agents
				Dactinomycin	Antineoplastics
				Troleandomycin	Antibacterials
				Trifluoperazine	Central Nervous System Agents
				Terfenadine	Respiratory Tract Agents
				Quinine	Antiparasitics
				Itraconazole	Antifungals
				Indomethacin	Anti-inflammatory Agents
				Fluphenazine	Central Nervous System Agents
				Felodipine	Cardiovascular Agents
				Carvedilol	Cardiovascular Agents
				Spironolactone	Cardiovascular Agents
				Lidocaine	Anesthetics
				Ciprofloxacin	Antibacterials
				Azithromycin	Antibacterials
				Acetaminophen	Analgesics
				Fluconazole	Antifungals
				Pantoprazole	Gastrointestinal Agents
				Omeprazole	Gastrointestinal Agents
				Lansoprazole	Gastrointestinal Agents
				Losartan	Cardiovascular Agents
				Enalapril	Cardiovascular Agents
				Doxazosin	Cardiovascular Agents
				Cilazapril	Cardiovascular Agents
				Captopril	Cardiovascular Agents
				Candesartan cilexetil	Cardiovascular Agents
				Miconazole	Antifungals
				Ergotamine	Central Nervous System Agents, Analgesics
				Ergometrine	Genitourinary Agents
				Dihydroergotamine	Central Nervous System Agents, Analgesics
				Bromocriptine	Central Nervous System Agents
				Loperamide	Gastrointestinal Agents
				Fentanyl	Analgesics
				Alfentanil	Analgesics
				Nisoldipine	Cardiovascular Agents
				Zimelidine	Cardiovascular Agents
				Tacrine	Central Nervous System Agents
				Sumatriptan	Central Nervous System Agents
				Selegiline	Central Nervous System Agents
				Scopolamine	Gastrointestinal Agents
				Imipramine	Central Nervous System Agents
				Haloperidol	Central Nervous System Agents
				Fluvoxamine	Central Nervous System Agents
				Flurazepam	Central Nervous System Agents
				Fluoxetine	Central Nervous System Agents
				Doxepin	Central Nervous System Agents
				Desipramine	Central Nervous System Agents
				Clomipramine	Central Nervous System Agents
				Chlorprothixene	Central Nervous System Agents
				Buspirone	Central Nervous System Agents
				Pimozide	Central Nervous System Agents
				Morphine	Analgesics
				Ivermectin	Antiparasitics
				Hydrocortisone	Anti-inflammatory Agents
				Astemizole	Immunological Agents
				Triflupromazine	Central Nervous System Agents
				Protriptyline	Central Nervous System Agents
				Promethazine	Central Nervous System Agents
				Bepridil	Cardiovascular Agents
				Loratadine	Respiratory Tract Agents
				Desloratadine	Respiratory Tract Agents
				Venlafaxine	Central Nervous System Agents
				Sertraline	Central Nervous System Agents
				Reboxetine	Central Nervous System Agents
				Paroxetine	Central Nervous System Agents
				Citalopram	Central Nervous System Agents
				Estramustine	Antineoplastics
				Taurocholic acid	Therapeutic Nutrients/Minerals/Electrolytes
				Flupentixol	Central Nervous System Agents
				Megestrol acetate	Hormonal Agents
				Levofloxacin	Antibacterials
				Glyburide	Blood Glucose Regulators
				Fexofenadine	Respiratory Tract Agents
				Trimipramine	Central Nervous System Agents
				Propranolol	Cardiovascular Agents
				Prednisone	Anti-inflammatory Agents
				Amsacrine	Antineoplastics
				Gramicidin D	Antibacterials
				Benzocaine	Anesthetics
				Lopinavir	Antivirals
				Caspofungin	Antifungals
				Pravastatin	Cardiovascular Agents
				Imatinib	Antineoplastics
				Sorafenib	Antineoplastics
				Sunitinib	Antineoplastics
				Terazosin	Antineoplastics
				Dronabinol	Antiemetics
				Buprenorphine	Central Nervous System Agents, Analgesics
				Telmisartan	Cardiovascular Agents
				Dasatinib	Antineoplastics
				Gefitinib	Antineoplastics
				Nilotinib	Antineoplastics
				Estrone	Genitourinary Agents, Hormonal Agents
				Lapatinib	Antineoplastics
				Posaconazole	Antifungals
				Grepafloxacin	Antibacterials
				Diazepam	Central Nervous System Agents
				Digitoxin	Cardiovascular Agents
				Sparfloxacin	Antibacterials
				Methylprednisolone	Anti-inflammatory Agents
				Quetiapine	Central Nervous System Agents
				Olanzapine	Central Nervous System Agents
				Clozapine	Central Nervous System Agents
				Naloxone	Antidotes
				Cisplatin	Antineoplastics
				Prednisolone	Anti-inflammatory Agents
				Acebutolol	Cardiovascular Agents
				Ibuprofen	Anti-inflammatory Agents
				Acetylsalicylic acid	Anti-Inflammatory Agents
				Clonidine	Cardiovascular Agents
				Domperidone	Gastrointestinal Agents
				Betamethasone	Anti-inflammatory Agents
				Toremifene	Antineoplastics
				Diethylstilbestrol	Genitourinary Agents, Hormonal Agents
				Clomifene	Genitourinary Agents, Hormonal Agents
				Estradiol	Genitourinary Agents, Hormonal Agents
				Docetaxel	Antineoplastics
				Methotrexate	Antineoplastics
				Timolol	Antiglaucoma Agents
				Nadolol	Cardiovascular Agents
				Alitretinoin	Antineoplastics
				Vecuronium	Skeletal Muscle Relaxants
				Debrisoquine	Cardiovascular Agents
				Gemcitabine	Antineoplastics
				Topotecan	Antineoplastics
				Epinastine	Ophthalmic Agents
				Norethisterone	Genitourinary Agents, Hormonal Agents
				Estriol	Genitourinary Agents, Hormonal Agents
				Cerivastatin	Cardiovascular Agents
				Conjugated estrogens	Genitourinary Agents, Hormonal Agents
				Levetiracetam	Anticonvulsants
				Phenytoin	Anticonvulsants
				Nizatidine	Gastrointestinal Agents
				Erlotinib	Antineoplastics
				Lamotrigine	Anticonvulsants
				Sitagliptin	Blood Glucose Regulators
				Atazanavir	Antivirals
				Arsenic trioxide	Antineoplastics
				Cabazitaxel	Antineoplastics
				Liotrix	Hormonal Agents
				Temsirolimus	Antineoplastics
				Ketazolam	Central Nervous System Agents
				Ethinylestradiol	Genitourinary Agents, Hormonal Agents
				Propafenone	Cardiovascular Agents
				Eletriptan	Antimigraine Agents
				Dronedarone	Cardiovascular Agents
				Romidepsin	Antineoplastics
				Silodosin	Antineoplastics
				Etravirine	Antivirals
				Rivaroxaban	Blood Products/Modifiers/Volume Expanders
				Dabigatran etexilate	Blood Products/Modifiers/Volume Expanders
				Ezetimibe	Cardiovascular Agents
				Fesoterodine	Genitourinary Agents, Hormonal Agents
				Tolvaptan	Cardiovascular Agents
				Pitavastatin	Cardiovascular Agents
				Pazopanib	Antineoplastics
				Rilpivirine	Antivirals
				Boceprevir	Antivirals
				Telaprevir	Antivirals
				Fidaxomicin	Antibacterials
				Indacaterol	Respiratory Tract Agents
				Clobazam	Anticonvulsants
				Linagliptin	Blood Glucose Regulators
				Lomitapide	Cardiovascular Agents
				Ticagrelor	Blood Products/Modifiers/Volume Expanders
				Crizotinib	Antineoplastics
				Apixaban	Blood Products/Modifiers/Volume Expanders
				Axitinib	Antineoplastics
				Vismodegib	Antineoplastics
				Carfilzomib	Antineoplastics
				Mirabegron	Genitourinary Agents, Hormonal Agents
				Regorafenib	Antineoplastics
				Enzalutamide	Antineoplastics
				Ivacaftor	Respiratory Tract Agents
				Bosutinib	Antineoplastics
				Ponatinib	Antineoplastics
				Fluticasone furoate	Dermatological Agents, Respiratory Tract agents
				Canagliflozin	Blood Glucose Regulators
				Pomalidomide	Antineoplastics
				Lenalidomide	Antineoplastics
				Dabrafenib	Antineoplastics
				Trastuzumab emtansine	Antineoplastics
				Zidovudine	Antivirals
				Clopidogrel	Blood Products/Modifiers/Volume Expanders
				Afatinib	Antineoplastics
				Irinotecan	Antineoplastics
				Lamivudine	Antivirals
				Mycophenolate mofetil	Immunological Agents
				Levomilnacipran	Central Nervous System Agents
				Simeprevir	Antivirals
				Sofosbuvir	Antivirals
				Dapagliflozin	Blood Glucose Regulators
				Umeclidinium	Respiratory Tract Agents
				Edoxaban	Blood Products/Modifiers/Volume Expanders
				Ceritinib	Antineoplastics
				Lenvatinib	Antineoplastics
				Nintedanib	Antineoplastics
				Idelalisib	Antineoplastics
				Cobicistat	Antivirals
				Rolapitant	Antiemetics
				Daclatasvir	Antivirals
				Isavuconazonium	Antifungals
				Panobinostat	Antineoplastics
				Cobimetinib	Antineoplastics
				Osimertinib	Antineoplastics
				Selexipag	Cardiovascular Agents
				Ambrisentan	Cardiovascular Agents
				Ombitasvir	Antivirals
				Elbasvir	Antivirals
				Grazoprevir	Antivirals
				Technetium Tc-99m sestamibi	Diagnostic Radiopharmaceuticals
				Venetoclax	Antineoplastics
				Belinostat	Antineoplastics
				Velpatasvir	Antivirals
				Ledipasvir	Antivirals
				Miltefosine	Antiparasitics
				Lumacaftor	Respiratory Tract Agents
				Neratinib	Antineoplastics
				Voxilaprevir	Antivirals
				Enasidenib	Antineoplastics
				Inotuzumab ozogamicin	Antineoplastics
				Pibrentasvir	Antivirals
				Glecaprevir	Antivirals
				Copanlisib	Antineoplastics
				Abemaciclib	Antineoplastics
				Betrixaban	Blood Products/Modifiers/Volume Expanders
				Letermovir	Antivirals
				Rucaparib	Antineoplastics
				Ubidecarenone	Therapeutic Nutrients/Minerals/Electrolytes
				Ertugliflozin	Blood Glucose Regulators
				Testosterone cypionate	Hormonal Agents
				Testosterone enanthate	Hormonal Agents
				Testosterone undecanoate	Hormonal Agents
				Technetium Tc-99m tetrofosmin	Diagnostic Radiopharmaceuticals
				Estradiol acetate	Genitourinary Agents, Hormonal Agents
				Estradiol benzoate	Genitourinary Agents, Hormonal Agents
				Estradiol cypionate	Genitourinary Agents, Hormonal Agents
				Estradiol dienanthate	Genitourinary Agents, Hormonal Agents
				Estradiol valerate	Genitourinary Agents, Hormonal Agents
				Testosterone propionate	Hormonal Agents
				Apalutamide	Antineoplastics
				Isavuconazole	Antifungals
				Tocopherol	Therapeutic Nutrients/Minerals/Electrolytes
				alpha-Tocopherol acetate	Therapeutic Nutrients/Minerals/Electrolytes
				Somatostatin	Cardiovascular Agents
				Tocofersolan	Therapeutic Nutrients/Minerals/Electrolytes
				Vinflunine	Antineoplastics
				Curcumin	Antineoplastics
				Avatrombopag	Blood Products/Modifiers/Volume Expanders
				Paritaprevir	Antivirals
				Dasabuvir	Antivirals
				Fentanyl	Analgesics
				Hydrocortisone aceponate	Anti-inflammatory Agents
				Hydrocortisone acetate	Anti-inflammatory Agents
				Hydrocortisone butyrate	Anti-inflammatory Agents
				Hydrocortisone cypionate	Anti-inflammatory Agents
				Hydrocortisone phosphate	Anti-inflammatory Agents
				Hydrocortisone probutate	Anti-inflammatory Agents
				Hydrocortisone valerate	Anti-inflammatory Agents
				Ivosidenib	Antineoplastics
				Elagolix	Hormonal Agents
				Fluticasone	Dermatological Agents, Respiratory Tract agents
				Chloroquine	Antiparasitics
				Amodiaquine	Antiparasitics
				Primaquine	Antiparasitics
				Hydroxychloroquine	Antiparasitics
				Paliperidone	Central Nervous System Agents
				Lusutrombopag	Blood Products/Modifiers/Volume Expanders
				Duvelisib	Antineoplastics
				Dexibuprofen	Anti-inflammatory Agents
				Talazoparib	Antineoplastics
				Omadacycline	Antibacterials
				Grapiprant	Anti-inflammatory Agents
				Sarecycline	Antibacterials
				Rifamycin	Antibacterials
				Dacomitinib	Antineoplastics
				Revefenacin	Respiratory Tract Agents
				Gilteritinib	Antineoplastics
				Tenofovir disoproxil	Antivirals
				Tenofovir alafenamide	Antivirals
				Darunavir	Antivirals
				Sildenafil	Genitourinary Agents
				Vardenafil	Genitourinary Agents
				Oxcarbazepine	Anticonvulsants
				Cabergoline	Central Nervous System Agents
				Prucalopride	Gastrointestinal Agents
				Risperidone	Central Nervous System Agents
				Atovaquone	Antiparasitics
				Naproxen	Anti-inflammatory Agents
				Rifabutin	Antibacterials
				Glasdegib	Antineoplastics
				Olaparib	Antineoplastics
				Ranolazine	Cardiovascular Agents
				Amitriptyline	Central Nervous System Agents
				Cetirizine	Respiratory Tract Agents, Ophthalmic Agents
				Palbociclib	Antineoplastics
				Tegaserod	Gastrointestinal Agents
				Fluticasone	Dermatological Agents, Respiratory Tract agents
				Fluticasone furoate	Dermatological Agents, Respiratory Tract agents
				Erdafitinib	Antineoplastics
				Esomeprazole	Gastrointestinal Agents
				Duloxetine	Central Nervous System Agents
				Raloxifene	Genitourinary Agents, Hormonal Agents
				Alpelisib	Antineoplastics
				Tezacaftor	Respiratory Tract Agents
				Olopatadine	Respiratory Tract Agents
				Nitrofurantoin	Antibacterials
				Levothyroxine	Hormonal Agents
				Beclomethasone dipropionate	Respiratory Tract Agents
				Bisoprolol	Cardiovascular Agents
				Metronidazole	Antiparasitics
				Celecoxib	Anti-inflammatory Agents
				Entrectinib	Antineoplastics
				Fedratinib	Antineoplastics
				Lefamulin	Antibacterials
				Budesonide	Anti-Inflammatory Agents
				Istradefylline	Central Nervous System Agents
				Metoclopramide	Gastrointestinal Agents
				Escitalopram	Central Nervous System Agents
				Medroxyprogesterone acetate	Genitourinary Agents, Hormonal Agents
				Anastrozole	Antineoplastics
				Flecainide	Cardiovascular Agents
				Acenocoumarol	Blood Products/Modifiers/Volume Expanders
				Apremilast	Anti-Inflammatory Agents
				Lasmiditan	Antimigraine Agents
				Asunaprevir	Antivirals
				Elexacaftor	Respiratory Tract Agents
				Prednisolone acetate	Anti-inflammatory Agents
				Zanubrutinib	Antineoplastics
				Topiramate	Anticonvulsants
				Levamlodipine	Cardiovascular Agents
				Trastuzumab deruxtecan	Antineoplastics
				Enfortumab vedotin	Antineoplastics
				Lemborexant	Central Nervous System Agents
				Darolutamide	Antineoplastics
				Upadacitinib	Antineoplastics
				Ubrogepant	Antimigraine Agents
				Avapritinib	Antineoplastics
				Azathioprine	Immunological Agents
				Hydroxyzine	Dermatological Agents, Respiratory Tract agents
				Polyethylene glycol 400	Compounds used in a research, industrial, or household setting
				Tazemetostat	Antineoplastics
				Letrozole	Antineoplastics
				Ziprasidone	Central Nervous System Agents
				Clindamycin	Antibacterials
				Polyethylene glycol	Compounds used in a research, industrial, or household setting
				Norgestimate	Genitourinary Agents, Hormonal Agents
				Tipranavir	Antivirals
				Albendazole	Antiparasitics
				Cobimetinib	Antineoplastics
				Dolutegravir	Antivirals
				Diclofenac	Anti-inflammatory Agents
				Baricitinib	Antineoplastics
				Alectinib	Antineoplastics
				Larotrectinib	Antineoplastics
				Fluticasone propionate	Dermatological Agents, Respiratory Tract agents
				Nortriptyline	Central Nervous System Agents
				Meperidine	Analgesics
				Pentazocine	Analgesics
				Propofol	Anesthetics
				Everolimus	Antineoplastics
				Ceftriaxone	Antibacterials
				Conivaptan	Cardiovascular Agents
				Zonisamide	Anticonvulsants
				Flibanserin	Genitourinary Agents
				Eliglustat	Enzyme Replacements/Modifiers
				Bicalutamide	Antineoplastics
				Mitotane	Antineoplastics
				Netupitant	Antiemetic Agents
				Suvorexant	Central Nervous System Agents
				Vorapaxar	Blood Products/Modifiers/Volume Expanders
				Vandetanib	Antineoplastics
				Vemurafenib	Antineoplastics
				Medroxyprogesterone acetate	Genitourinary Agents, Hormonal Agents
				Rimegepant
				Favipiravir	Antivirals
				Medrysone	Ophthalmic Agents
				Methylene blue	Central Nervous System Agents, Antiparasitics, Antidote
				Ozanimod	Immunological Agents
				Fingolimod	Immunological Agents
				Chloramphenicol succinate	Antibacterials
				Selumetinib	Antineoplastics
				Prednisolone phosphate	Anti-inflammatory Agents
				Tucatinib	Antineoplastics
				Pemigatinib	Antineoplastics
				Zolmitriptan	Antimigraine Agents
				Capmatinib	Antineoplastics
				Ixabepilone	Antineoplastics
				Selpercatinib	Antineoplastics
				Ripretinib	Antineoplastics
				Clofazimine	Antibacterials
				Empagliflozin	Blood Glucose Regulators
				Galantamine	Central Nervous System Agents
				Aliskiren	Cardiovascular Agents
				Artesunate	Antiparasitics
				Bortezomib	Antineoplastics
				Betamethasone phosphate	Anti-inflammatory Agents
				Lurbinectedin	Antineoplastics
				Dexamethasone acetate	Anti-inflammatory Agents
				Octreotide	Hormonal Agents
				Fostemsavir	Antivirals
				Belantamab mafodotin	Antineoplastics
				Risdiplam	Musculo-Skeletal System
				Pralsetinib	Antineoplastics
		ATP-binding cassette sub-family B member 8, mitochondrial	7.43412e-62	Doxorubicin	Antineoplastics
		ATP-binding cassette sub-family B member 5	2.89679e-61	Dasabuvir	Antivirals
				Delafloxacin	Antibacterials
				Bilastine	Respiratory Tract Agents, Ophthalmic Agents
				Naldemedine	Gastrointestinal Agents
				Brigatinib	Antineoplastics
				Vinflunine	Antineoplastics
				Brentuximab vedotin	Antineoplastics
				Fostamatinib	Antineoplastics
				Lofexidine	Central Nervous System Agents
				Baloxavir marboxil	Antivirals
				Doxycycline	Antibacterials
				Labetalol	Cardiovascular Agents
		Bile salt export pump	6.29365e-56	Glyburide	Blood Glucose Regulators
				Ursodeoxycholic acid	Gastrointestinal Agents
				Deoxycholic acid	Dermatological Agents
				Taurocholic acid	Therapeutic Nutrients/Minerals/Electrolytes
				Cholic Acid	Gastrointestinal Agents
				Dexamethasone	Anti-inflammatory Agents
				Phenobarbital	Anticonvulsants
				Ethinylestradiol	Genitourinary Agents, Hormonal Agents
				Rifampicin	Antibacterials
				Glyburide	Blood Glucose Regulators
				Cyclosporine	Immunological Agents
				Reserpine	Cardiovascular Agents
				Vinblastine	Antineoplastics
				Progesterone	Genitourinary Agents, Hormonal Agents
				Ketoconazole	Antifungals
				Troglitazone	Blood Glucose Regulators
				Paclitaxel	Antineoplastics
				Fusidic acid	Antibacterials
				Bosentan	Cardiovascular Agents
				Doxorubicin	Antineoplastics
				Daunorubicin	Antineoplastics
				Fluorescein	Diagnostics Agents
				Vincristine	Antineoplastics
				Digoxin	Cardiovascular Agents
				Pravastatin	Cardiovascular Agents
				Rosuvastatin	Cardiovascular Agents
				Simeprevir	Antivirals
				Letermovir	Antivirals
				Tipranavir	Antivirals
				Clotrimazole	Antifungals
				Lenvatinib	Antineoplastics
				Telmisartan	Cardiovascular Agents
				Indocyanine green acid form	Diagnostics Agents
				Nefazodone	Central Nervous System Agents
				Saquinavir	Antivirals
				Lopinavir	Antivirals
				Ritonavir	Antivirals
				Mifepristone	Genitourinary Agents
				Loratadine	Respiratory Tract Agents
				Dihydroergocristine	Central Nervous System Agents
				Nicardipine	Cardiovascular Agents
				Lovastatin	Cardiovascular Agents
				Felodipine	Cardiovascular Agents
				Diethylstilbestrol	Genitourinary Agents, Hormonal Agents
				Losartan	Cardiovascular Agents
				Glimepiride	Blood Glucose Regulators
				Disulfiram	Central Nervous System Agents
				Simvastatin	Cardiovascular Agents
				Spironolactone	Cardiovascular Agents
				Atorvastatin	Cardiovascular Agents
				Cerivastatin	Cardiovascular Agents
				Isradipine	Cardiovascular Agents
				Ezetimibe	Cardiovascular Agents
				Dipyridamole	Blood Products/Modifiers/Volume Expanders
				Pitavastatin	Cardiovascular Agents
				Fenofibrate	Cardiovascular Agents
				Atazanavir	Antivirals
				Repaglinide	Blood Glucose Regulators
				Sulfinpyrazone	Antigout Agents
				Ranolazine	Cardiovascular Agents
				Rosiglitazone	Blood Glucose Regulators
				Nelfinavir	Antivirals
				Budesonide	Anti-Inflammatory Agents
				Indinavir	Antivirals
				Celecoxib	Anti-inflammatory Agents
				Cefaclor	Antibacterials
				Astemizole	Immunological Agents
				Amiodarone	Cardiovascular Agents
				Tinidazole	Antiparasitics
				Nitrofurantoin	Antibacterials
				Imatinib	Antineoplastics
				Indomethacin	Anti-inflammatory Agents
				Fluvoxamine	Central Nervous System Agents
				Ofloxacin	Antibacterials
				Glipizide	Blood Glucose Regulators
				Olmesartan	Cardiovascular Agents
				Atenolol	Cardiovascular Agents
				Efavirenz	Antivirals
				Terfenadine	Respiratory Tract Agents
				Clarithromycin	Antibacterials
				Glycyrrhizic acid	Gastrointestinal Agents
				Atropine	Ophthalmic Agents
				Flucloxacillin	Antibacterials
				Nitrendipine	Cardiovascular Agents
				Erythromycin	Antibacterials
				Diclofenac	Anti-inflammatory Agents
				Nifedipine	Cardiovascular Agents
				Sulfamethoxazole	Antibacterials
				Naproxen	Anti-inflammatory Agents
				Chlorpromazine	Central Nervous System Agents
				Cimetidine	Gastrointestinal Agents
				Quinidine	Cardiovascular Agents
				Tamoxifen	Genitourinary Agents, Hormonal Agents
				Obeticholic acid	Gastrointestinal Agents
				Dexamethasone acetate	Anti-inflammatory Agents
				Belantamab mafodotin	Antineoplastics
				Pralsetinib	Antineoplastics
		Antigen peptide transporter 1	3.13801e-40	Lapatinib	Antineoplastics
		Multidrug resistance-associated protein 1	1.42486e-38	Sulfinpyrazone	Antigout Agents
				Ritonavir	Antivirals
				Vinblastine	Antineoplastics
				Phenobarbital	Anticonvulsants
				Taurocholic acid	Therapeutic Nutrients/Minerals/Electrolytes
				Cholic Acid	Gastrointestinal Agents
				Ofloxacin	Antibacterials
				Sulfinpyrazone	Antigout Agents
				Indomethacin	Anti-inflammatory Agents
				Conjugated estrogens	Genitourinary Agents, Hormonal Agents
				Glyburide	Blood Glucose Regulators
				Lamivudine	Antivirals
				Indinavir	Antivirals
				Amprenavir	Antivirals
				Probenecid	Antigout Agents
				Ibuprofen	Anti-inflammatory Agents
				Diclofenac	Anti-inflammatory Agents
				Vincristine	Antineoplastics
				Doxorubicin	Antineoplastics
				Daunorubicin	Antineoplastics
				Paclitaxel	Antineoplastics
				Methotrexate	Antineoplastics
				Idarubicin	Antineoplastics
				Etoposide	Antineoplastics
				Progesterone	Genitourinary Agents, Hormonal Agents
				Mifepristone	Genitourinary Agents
				Rifampicin	Antibacterials
				Ivermectin	Antiparasitics
				Mitoxantrone	Central Nervous System Agents
				Vandetanib	Antineoplastics
				Aminohippuric acid	Diagnostics Agents
				Grepafloxacin	Antibacterials
				Fluorescein	Diagnostics Agents
				Saquinavir	Antivirals
				Epirubicin	Antineoplastics
				Dactinomycin	Antineoplastics
				Irinotecan	Antineoplastics
				Zoledronic acid	Antineoplastics
				Atorvastatin	Cardiovascular Agents
				Atazanavir	Antivirals
				Saxagliptin	Blood Glucose Regulators
				Abiraterone	Antineoplastics
				Vemurafenib	Antineoplastics
				Docetaxel	Antineoplastics
				Technetium Tc-99m sestamibi	Diagnostic Radiopharmaceuticals
				Romidepsin	Antineoplastics
				Acemetacin	Anti-Inflammatory Agents
				Cannabidiol	Central Nervous System Agents
				Dexibuprofen	Anti-inflammatory Agents
				Verapamil	Cardiovascular Agents
				Trastuzumab deruxtecan	Antineoplastics
				Fingolimod	Immunological Agents
				Clofazimine	Antibacterials
				Belantamab mafodotin	Antineoplastics
		Multidrug resistance-associated protein 5	2.94805e-38	Rifampicin	Antibacterials
				Cisplatin	Antineoplastics
				Sulfinpyrazone	Antigout Agents
				Sildenafil	Genitourinary Agents
				Probenecid	Antigout Agents
				Dipyridamole	Blood Products/Modifiers/Volume Expanders
				Dinoprostone	Genitourinary Agents, Hormonal Agents
				Alprostadil	Genitourinary Agents
				Adefovir dipivoxil	Antivirals
				Mercaptopurine	Antineoplastics
				Atorvastatin	Cardiovascular Agents
				Zidovudine	Antivirals
				Fluorouracil	Antineoplastics
				Curcumin	Antineoplastics
		Canalicular multispecific organic anion transporter 1	2.05164e-37	Sulfinpyrazone	Antigout Agents
				Ritonavir	Antivirals
				Ursodeoxycholic acid	Gastrointestinal Agents
				Rifampicin	Antibacterials
				Arsenic trioxide	Antineoplastics
				Phenobarbital	Anticonvulsants
				Cisplatin	Antineoplastics
				Taurocholic acid	Therapeutic Nutrients/Minerals/Electrolytes
				Cholic Acid	Gastrointestinal Agents
				Nifedipine	Cardiovascular Agents
				Ethinylestradiol	Genitourinary Agents, Hormonal Agents
				Dexamethasone	Anti-inflammatory Agents
				Vinblastine	Antineoplastics
				Spironolactone	Cardiovascular Agents
				Eprosartan	Cardiovascular Agents
				Olmesartan	Cardiovascular Agents
				Sulfinpyrazone	Antigout Agents
				Vincristine	Antineoplastics
				Reserpine	Cardiovascular Agents
				Quinidine	Cardiovascular Agents
				Etoposide	Antineoplastics
				Daunorubicin	Antineoplastics
				Cyclosporine	Immunological Agents
				Probenecid	Antigout Agents
				Furosemide	Cardiovascular Agents
				Pravastatin	Cardiovascular Agents
				Ivermectin	Antiparasitics
				Glyburide	Blood Glucose Regulators
				Indomethacin	Anti-inflammatory Agents
				Methotrexate	Antineoplastics
				Fusidic acid	Antibacterials
				Sparfloxacin	Antibacterials
				Lomefloxacin	Antibacterials
				Grepafloxacin	Antibacterials
				Ofloxacin	Antibacterials
				Sorafenib	Antineoplastics
				Sunitinib	Antineoplastics
				Telmisartan	Cardiovascular Agents
				Aminohippuric acid	Diagnostics Agents
				Saquinavir	Antivirals
				Indinavir	Antivirals
				Cerivastatin	Cardiovascular Agents
				Phenytoin	Anticonvulsants
				Vasopressin	Cardiovascular Agents
				Sulfasalazine	Anti-inflammatory Agents
				Norgestimate	Genitourinary Agents, Hormonal Agents
				Ezetimibe	Cardiovascular Agents
				Pitavastatin	Cardiovascular Agents
				Gadoxetic acid	Diagnostics Agents
				Canagliflozin	Blood Glucose Regulators
				Atorvastatin	Cardiovascular Agents
				Lovastatin	Cardiovascular Agents
				Simvastatin	Cardiovascular Agents
				Carbamazepine	Anticonvulsants
				Doxorubicin	Antineoplastics
				Irinotecan	Antineoplastics
				Lamivudine	Antivirals
				Carboplatin	Antineoplastics
				Oxaliplatin	Antineoplastics
				Tamoxifen	Genitourinary Agents, Hormonal Agents
				Tenofovir disoproxil	Antivirals
				Paclitaxel	Antineoplastics
				Docetaxel	Antineoplastics
				Eluxadoline	Gastrointestinal Agents
				Avibactam	Antibacterials
				Indocyanine green acid form	Diagnostics Agents
				Simeprevir	Antivirals
				Fluvastatin	Cardiovascular Agents
				Rosuvastatin	Cardiovascular Agents
				Letermovir	Antivirals
				Lypressin	Hormonal Agents
				Valsartan	Cardiovascular Agents
				Azithromycin	Antibacterials
				Erythromycin	Antibacterials
				Raloxifene	Genitourinary Agents, Hormonal Agents
				Nitrofurantoin	Antibacterials
				Mycophenolate mofetil	Immunological Agents
				Fexofenadine	Respiratory Tract Agents
				Pralatrexate	Antineoplastics
				Dexamethasone acetate	Anti-inflammatory Agents
				Octreotide	Hormonal Agents
				Belantamab mafodotin	Antineoplastics
		Canalicular multispecific organic anion transporter 2	3.73699e-36	Omeprazole	Gastrointestinal Agents
				Cisplatin	Antineoplastics
				Phenobarbital	Anticonvulsants
				Rifampicin	Antibacterials
				Nifedipine	Cardiovascular Agents
				Metyrapone	Diagnostics Agents
				Sulfinpyrazone	Antigout Agents
				Probenecid	Antigout Agents
				Indomethacin	Anti-inflammatory Agents
				Vincristine	Antineoplastics
				Verapamil	Cardiovascular Agents
				Taurocholic acid	Therapeutic Nutrients/Minerals/Electrolytes
				Etoposide	Antineoplastics
				Doxorubicin	Antineoplastics
				Methotrexate	Antineoplastics
				Glyburide	Blood Glucose Regulators
				Conjugated estrogens	Genitourinary Agents, Hormonal Agents
				Cholic Acid	Gastrointestinal Agents
				Gadoxetic acid	Diagnostics Agents
				Ezetimibe	Cardiovascular Agents
				Fluorouracil	Antineoplastics
				Lamivudine	Antivirals
				Raloxifene	Genitourinary Agents, Hormonal Agents
				Fexofenadine	Respiratory Tract Agents
				Promethazine	Central Nervous System Agents
				Bempedoic acid	Cardiovascular Agents
				Belantamab mafodotin	Antineoplastics
		ATP-binding cassette sub-family C member 11	2.08519e-35	Indomethacin	Anti-inflammatory Agents
				Probenecid	Antigout Agents
				Taurocholic acid	Therapeutic Nutrients/Minerals/Electrolytes
				Conjugated estrogens	Genitourinary Agents, Hormonal Agents
				Folic acid	Therapeutic Nutrients/Minerals/Electrolytes
				Methotrexate	Antineoplastics
		Multidrug resistance-associated protein 7	1.32641e-34	Vincristine	Antineoplastics
				Verapamil	Cardiovascular Agents
				Paclitaxel	Antineoplastics
				Taurocholic acid	Therapeutic Nutrients/Minerals/Electrolytes
				Sildenafil	Genitourinary Agents
				Methotrexate	Antineoplastics
				Etoposide	Antineoplastics
				Doxorubicin	Antineoplastics
				Cyclosporine	Immunological Agents
				Estradiol	Genitourinary Agents, Hormonal Agents
				Cytarabine	Antineoplastics
				Daunorubicin	Antineoplastics
				Docetaxel	Antineoplastics
				Gemcitabine	Antineoplastics
				Tenofovir disoproxil	Antivirals
				Estradiol acetate	Genitourinary Agents, Hormonal Agents
				Estradiol benzoate	Genitourinary Agents, Hormonal Agents
				Estradiol cypionate	Genitourinary Agents, Hormonal Agents
				Estradiol dienanthate	Genitourinary Agents, Hormonal Agents
				Estradiol valerate	Genitourinary Agents, Hormonal Agents
		ATP-binding cassette sub-family C member 9	2.89889e-33	Glyburide	Blood Glucose Regulators
				Nicorandil	Cardiovascular Agents
		Multidrug resistance-associated protein 4	3.56817e-33	Methotrexate	Antineoplastics
				Probenecid	Antigout Agents
				Dipyridamole	Blood Products/Modifiers/Volume Expanders
				Verapamil	Cardiovascular Agents
				Sulfinpyrazone	Antigout Agents
				Sildenafil	Genitourinary Agents
				Taurocholic acid	Therapeutic Nutrients/Minerals/Electrolytes
				Conjugated estrogens	Genitourinary Agents, Hormonal Agents
				Ursodeoxycholic acid	Gastrointestinal Agents
				Cholic Acid	Gastrointestinal Agents
				Rofecoxib	Anti-inflammatory Agents
				Ketoprofen	Anti-inflammatory Agents
				Indomethacin	Anti-inflammatory Agents
				Ibuprofen	Anti-inflammatory Agents
				Flurbiprofen	Anti-inflammatory Agents
				Diclofenac	Anti-inflammatory Agents
				Celecoxib	Anti-inflammatory Agents
				Tioguanine	Antineoplastics
				Sorafenib	Antineoplastics
				Sunitinib	Antineoplastics
				Mercaptopurine	Antineoplastics
				Glutathione	Antidotes
				Dinoprostone	Genitourinary Agents, Hormonal Agents
				Alprostadil	Genitourinary Agents
				Adefovir dipivoxil	Antivirals
				Atorvastatin	Cardiovascular Agents
				Rosuvastatin	Cardiovascular Agents
				Oseltamivir	Antivirals
				Meloxicam	Anti-inflammatory Agents
				Cefazolin	Antibacterials
				Nateglinide	Blood Glucose Regulators
				Gadoxetic acid	Diagnostics Agents
				Zidovudine	Antivirals
				Fluorouracil	Antineoplastics
				Lamivudine	Antivirals
				Tenofovir disoproxil	Antivirals
				Rucaparib	Antineoplastics
				Fluciclovine (18F)	Diagnostic Radiopharmaceuticals
				Dexibuprofen	Anti-inflammatory Agents
				Tenofovir alafenamide	Antivirals
				Raloxifene	Genitourinary Agents, Hormonal Agents
				Hydrochlorothiazide	Cardiovascular Agents
				Promethazine	Central Nervous System Agents
				Prasterone	Genitourinary Agents, Hormonal Agents
		Multidrug resistance-associated protein 6	4.12314e-33	Sulfinpyrazone	Antigout Agents
				Probenecid	Antigout Agents
				Indomethacin	Anti-inflammatory Agents
				Etoposide	Antineoplastics
				Doxorubicin	Antineoplastics
				Vinblastine	Antineoplastics
				Teniposide	Antineoplastics
				Daunorubicin	Antineoplastics
				Cisplatin	Antineoplastics
				Dactinomycin	Antineoplastics
		ATP-binding cassette sub-family C member 8	6.29667e-28	Gliclazide	Blood Glucose Regulators
				Nateglinide
				Repaglinide
				Glipizide
				Tolbutamide
				Chlorpropamide
				Gliquidone
				Glimepiride
				Glymidine
				Tolazamide
				Glyburide
		Cystic fibrosis transmembrane conductance regulator	1.5898e-21	Bumetanide	Cardiovascular Agents
				Glyburide	Blood Glucose Regulators
				Crofelemer	Gastrointestinal Agents
				Ivacaftor	Respiratory Tract Agents
				Ibuprofen	Anti-inflammatory Agents
				Lumacaftor	Respiratory Tract Agents
				Dexibuprofen	Anti-inflammatory Agents
				Tezacaftor	Respiratory Tract Agents
				Elexacaftor	Respiratory Tract Agents
Putative ABC transporter	NGK_0172	ABC transporter	0.819	Mitoxantrone	Central Nervous System Agents
		ATP-binding cassette, sub-family B (MDR/TAP), member 4	0.950	Verapamil	Cardiovascular Agents
			0.946	Vinblastine	Antineoplastics
		ATP-binding cassette, sub-family B (MDR/TAP), member 1	0.996	Vinblastine	Antineoplastics
			0.988	Itraconazole	Antifungals
			0.997	Verapamil	Cardiovascular Agents
			0.991	Docetaxel	Antineoplastics
			0.995	Daunorubicin	Antineoplastics
		ATP-binding cassette, sub-family B (MDR/TAP), member 5	0.834	Verapamil	Cardiovascular Agents
			0.843	Doxorubicin	Antineoplastics
			0.800	Hydralazine	Cardiovascular Agents
		Fused predicted multidrug transporter subunits of ABC superfamily- ATP-binding components	0.815	Daunorubicin	Antineoplastics
			0.801	Mitoxantrone	Central Nervous System Agents
			0.806	Daunorubicin	Antineoplastics
			0.801	Mitoxantrone	Central Nervous System Agents
Putative ABC transporter, ATP-binding protein	NGK_1700	Putative ATP-dependent permease of the ABC transporter family of proteins	0.914	Verapamil	Cardiovascular Agents
			0.965	Abacavir	Antivirals
			0.940	Mitoxantrone	Central Nervous System Agents
SbmA protein	NGK_0970	ATP-binding cassette, sub-family D (ALD), member 4;	0.950	Fenofibrate	Cardiovascular Agents
		ATP-binding cassette, sub-family D (ALD), member 3	0.965
		ATP-binding cassette, sub-family D (ALD), member 2	0.954
		Subunit of a heterodimeric peroxisomal ATP-binding cassette transporter complex	0.885
Putative ABC transporter, ATP-binding protein	NGK_1695	ATP-binding cassette, sub-family A (ABC1), member 1	0.965	Probucol	Cardiovascular Agents
			0.964	Glyburide	Blood Glucose Regulators
Fe(3+) ions import ATP-binding protein fbpC	NGK_0348	Bile salt export pump	1.02642e-21	Glyburide	Blood Glucose Regulators
				Ursodeoxycholic acid	Gastrointestinal Agents
				Deoxycholic acid	Dermatological Agents
				Taurocholic acid	Therapeutic Nutrients/Minerals/Electrolytes
				Cholic Acid	Gastrointestinal Agents
				Dexamethasone	Anti-inflammatory Agents
				Phenobarbital	Anticonvulsants
				Ethinylestradiol	Genitourinary Agents, Hormonal Agents
				Rifampicin	Antibacterials
				Glyburide	Blood Glucose Regulators
				Cyclosporine	Immunological Agents
				Reserpine	Cardiovascular Agents
				Vinblastine	Antineoplastics
				Progesterone	Genitourinary Agents, Hormonal Agents
				Ketoconazole	Antifungals
				Troglitazone	Blood Glucose Regulators
				Paclitaxel	Antineoplastics
				Fusidic acid	Antibacterials
				Bosentan	Cardiovascular Agents
				Doxorubicin	Antineoplastics
				Daunorubicin	Antineoplastics
				Fluorescein	Diagnostics Agents
				Vincristine	Antineoplastics
				Digoxin	Cardiovascular Agents
				Pravastatin	Cardiovascular Agents
				Rosuvastatin	Cardiovascular Agents
				Simeprevir	Antivirals
				Letermovir	Antivirals
				Tipranavir	Antivirals
				Clotrimazole	Antifungals
				Lenvatinib	Antineoplastics
				Telmisartan	Cardiovascular Agents
				Indocyanine green acid form	Diagnostics Agents
				Nefazodone	Central Nervous System Agents
				Saquinavir	Antivirals
				Lopinavir	Antivirals
				Ritonavir	Antivirals
				Mifepristone	Genitourinary Agents
				Loratadine	Respiratory Tract Agents
				Dihydroergocristine	Central Nervous System Agents
				Nicardipine	Cardiovascular Agents
				Lovastatin	Cardiovascular Agents
				Felodipine	Cardiovascular Agents
				Diethylstilbestrol	Genitourinary Agents, Hormonal Agents
				Losartan	Cardiovascular Agents
				Glimepiride	Blood Glucose Regulators
				Disulfiram	Central Nervous System Agents
				Simvastatin	Cardiovascular Agents
				Spironolactone	Cardiovascular Agents
				Atorvastatin	Cardiovascular Agents
				Cerivastatin	Cardiovascular Agents
				Isradipine	Cardiovascular Agents
				Ezetimibe	Cardiovascular Agents
				Dipyridamole	Blood Products/Modifiers/Volume Expanders
				Pitavastatin	Cardiovascular Agents
				Fenofibrate	Cardiovascular Agents
				Atazanavir	Antivirals
				Repaglinide	Blood Glucose Regulators
				Sulfinpyrazone	Antigout Agents
				Ranolazine	Cardiovascular Agents
				Rosiglitazone	Blood Glucose Regulators
				Nelfinavir	Antivirals
				Budesonide	Anti-Inflammatory Agents
				Indinavir	Antivirals
				Celecoxib	Anti-inflammatory Agents
				Cefaclor	Antibacterials
				Astemizole	Immunological Agents
				Amiodarone	Cardiovascular Agents
				Tinidazole	Antiparasitics
				Nitrofurantoin	Antibacterials
				Imatinib	Antineoplastics
				Indomethacin	Anti-inflammatory Agents
				Fluvoxamine	Central Nervous System Agents
				Ofloxacin	Antibacterials
				Glipizide	Blood Glucose Regulators
				Olmesartan	Cardiovascular Agents
				Atenolol	Cardiovascular Agents
				Efavirenz	Antivirals
				Terfenadine	Respiratory Tract Agents
				Clarithromycin	Antibacterials
				Glycyrrhizic acid	Gastrointestinal Agents
				Atropine	Ophthalmic Agents
				Flucloxacillin	Antibacterials
				Nitrendipine	Cardiovascular Agents
				Erythromycin	Antibacterials
				Diclofenac	Anti-inflammatory Agents
				Nifedipine	Cardiovascular Agents
				Sulfamethoxazole	Antibacterials
				Naproxen	Anti-inflammatory Agents
				Chlorpromazine	Central Nervous System Agents
				Cimetidine	Gastrointestinal Agents
				Quinidine	Cardiovascular Agents
				Tamoxifen	Genitourinary Agents, Hormonal Agents
				Obeticholic acid	Gastrointestinal Agents
				Dexamethasone acetate	Anti-inflammatory Agents
				Belantamab mafodotin	Antineoplastics
				Pralsetinib	Antineoplastics
		Multidrug resistance protein 1	4.30779e-21	Roxithromycin	Antibacterials
				Verapamil	Cardiovascular Agents
				Saquinavir	Antivirals
				Nelfinavir	Antivirals
				Indinavir	Antivirals
				Amprenavir	Antivirals
				Rifampicin	Antibacterials
				Reserpine	Cardiovascular Agents
				Nifedipine	Cardiovascular Agents
				Mifepristone	Genitourinary Agents
				Dexamethasone	Anti-inflammatory Agents
				Clotrimazole	Antifungals
				Carbamazepine	Anticonvulsants
				Trazodone	Central Nervous System Agents
				Nefazodone	Central Nervous System Agents
				Ritonavir	Antivirals
				Digoxin	Cardiovascular Agents
				Liothyronine	Hormonal Agents
				Levothyroxine	Hormonal Agents
				Trimethoprim	Antibacterials
				Progesterone	Genitourinary Agents, Hormonal Agents
				Cyclosporine	Immunological Agents
				Cimetidine	Gastrointestinal Agents
				Tacrolimus	Immunological Agents
				Sirolimus	Immunological Agents
				Phenobarbital	Anticonvulsants
				Erythromycin	Antibacterials
				Amiodarone	Cardiovascular Agents
				St. John's Wort	Central Nervous System Agents
				Vincristine	Antineoplastics
				Vinblastine	Antineoplastics
				Cholic Acid	Gastrointestinal Agents
				Tamoxifen	Genitourinary Agents, Hormonal Agents
				Streptozocin	Antineoplastics
				Mitoxantrone	Central Nervous System Agents
				Doxorubicin	Antineoplastics
				Daunorubicin	Antineoplastics
				Quinidine	Cardiovascular Agents
				Ketoconazole	Antifungals
				Mefloquine	Antiparasitics
				Nicardipine	Cardiovascular Agents
				Amlodipine	Cardiovascular Agents
				Azelastine	Respiratory Tract Agents
				Ranitidine	Gastrointestinal Agents
				Etoposide	Antineoplastics
				Methadone	Analgesics
				Simvastatin	Cardiovascular Agents
				Lovastatin	Cardiovascular Agents
				Atorvastatin	Cardiovascular Agents
				Paclitaxel	Antineoplastics
				Prazosin	Cardiovascular Agents
				Nitrendipine	Cardiovascular Agents
				Dipyridamole	Blood Products/Modifiers/Volume Expanders
				Diltiazem	Cardiovascular Agents
				Colchicine	Cardiovascular Agents
				Clarithromycin	Antibacterials
				Chlorpromazine	Central Nervous System Agents
				Dactinomycin	Antineoplastics
				Troleandomycin	Antibacterials
				Trifluoperazine	Central Nervous System Agents
				Terfenadine	Respiratory Tract Agents
				Quinine	Antiparasitics
				Itraconazole	Antifungals
				Indomethacin	Anti-inflammatory Agents
				Fluphenazine	Central Nervous System Agents
				Felodipine	Cardiovascular Agents
				Carvedilol	Cardiovascular Agents
				Spironolactone	Cardiovascular Agents
				Lidocaine	Anesthetics
				Ciprofloxacin	Antibacterials
				Azithromycin	Antibacterials
				Acetaminophen	Analgesics
				Fluconazole	Antifungals
				Pantoprazole	Gastrointestinal Agents
				Omeprazole	Gastrointestinal Agents
				Lansoprazole	Gastrointestinal Agents
				Losartan	Cardiovascular Agents
				Enalapril	Cardiovascular Agents
				Doxazosin	Cardiovascular Agents
				Cilazapril	Cardiovascular Agents
				Captopril	Cardiovascular Agents
				Candesartan cilexetil	Cardiovascular Agents
				Miconazole	Antifungals
				Ergotamine	Central Nervous System Agents, Analgesics
				Ergometrine	Genitourinary Agents
				Dihydroergotamine	Central Nervous System Agents, Analgesics
				Bromocriptine	Central Nervous System Agents
				Loperamide	Gastrointestinal Agents
				Fentanyl	Analgesics
				Alfentanil	Analgesics
				Nisoldipine	Cardiovascular Agents
				Zimelidine	Cardiovascular Agents
				Tacrine	Central Nervous System Agents
				Sumatriptan	Central Nervous System Agents
				Selegiline	Central Nervous System Agents
				Scopolamine	Gastrointestinal Agents
				Imipramine	Central Nervous System Agents
				Haloperidol	Central Nervous System Agents
				Fluvoxamine	Central Nervous System Agents
				Flurazepam	Central Nervous System Agents
				Fluoxetine	Central Nervous System Agents
				Doxepin	Central Nervous System Agents
				Desipramine	Central Nervous System Agents
				Clomipramine	Central Nervous System Agents
				Chlorprothixene	Central Nervous System Agents
				Buspirone	Central Nervous System Agents
				Pimozide	Central Nervous System Agents
				Morphine	Analgesics
				Ivermectin	Antiparasitics
				Hydrocortisone	Anti-inflammatory Agents
				Astemizole	Immunological Agents
				Triflupromazine	Central Nervous System Agents
				Protriptyline	Central Nervous System Agents
				Promethazine	Central Nervous System Agents
				Bepridil	Cardiovascular Agents
				Loratadine	Respiratory Tract Agents
				Desloratadine	Respiratory Tract Agents
				Venlafaxine	Central Nervous System Agents
				Sertraline	Central Nervous System Agents
				Reboxetine	Central Nervous System Agents
				Paroxetine	Central Nervous System Agents
				Citalopram	Central Nervous System Agents
				Estramustine	Antineoplastics
				Taurocholic acid	Therapeutic Nutrients/Minerals/Electrolytes
				Flupentixol	Central Nervous System Agents
				Megestrol acetate	Hormonal Agents
				Levofloxacin	Antibacterials
				Glyburide	Blood Glucose Regulators
				Fexofenadine	Respiratory Tract Agents
				Trimipramine	Central Nervous System Agents
				Propranolol	Cardiovascular Agents
				Prednisone	Anti-inflammatory Agents
				Amsacrine	Antineoplastics
				Gramicidin D	Antibacterials
				Benzocaine	Anesthetics
				Lopinavir	Antivirals
				Caspofungin	Antifungals
				Pravastatin	Cardiovascular Agents
				Imatinib	Antineoplastics
				Sorafenib	Antineoplastics
				Sunitinib	Antineoplastics
				Terazosin	Antineoplastics
				Dronabinol	Antiemetics
				Buprenorphine	Central Nervous System Agents, Analgesics
				Telmisartan	Cardiovascular Agents
				Dasatinib	Antineoplastics
				Gefitinib	Antineoplastics
				Nilotinib	Antineoplastics
				Estrone	Genitourinary Agents, Hormonal Agents
				Lapatinib	Antineoplastics
				Posaconazole	Antifungals
				Grepafloxacin	Antibacterials
				Diazepam	Central Nervous System Agents
				Digitoxin	Cardiovascular Agents
				Sparfloxacin	Antibacterials
				Methylprednisolone	Anti-inflammatory Agents
				Quetiapine	Central Nervous System Agents
				Olanzapine	Central Nervous System Agents
				Clozapine	Central Nervous System Agents
				Naloxone	Antidotes
				Cisplatin	Antineoplastics
				Prednisolone	Anti-inflammatory Agents
				Acebutolol	Cardiovascular Agents
				Ibuprofen	Anti-inflammatory Agents
				Acetylsalicylic acid	Anti-Inflammatory Agents
				Clonidine	Cardiovascular Agents
				Domperidone	Gastrointestinal Agents
				Betamethasone	Anti-inflammatory Agents
				Toremifene	Antineoplastics
				Diethylstilbestrol	Genitourinary Agents, Hormonal Agents
				Clomifene	Genitourinary Agents, Hormonal Agents
				Estradiol	Genitourinary Agents, Hormonal Agents
				Docetaxel	Antineoplastics
				Methotrexate	Antineoplastics
				Timolol	Antiglaucoma Agents
				Nadolol	Cardiovascular Agents
				Alitretinoin	Antineoplastics
				Vecuronium	Skeletal Muscle Relaxants
				Debrisoquine	Cardiovascular Agents
				Gemcitabine	Antineoplastics
				Topotecan	Antineoplastics
				Epinastine	Ophthalmic Agents
				Norethisterone	Genitourinary Agents, Hormonal Agents
				Estriol	Genitourinary Agents, Hormonal Agents
				Cerivastatin	Cardiovascular Agents
				Conjugated estrogens	Genitourinary Agents, Hormonal Agents
				Levetiracetam	Anticonvulsants
				Phenytoin	Anticonvulsants
				Nizatidine	Gastrointestinal Agents
				Erlotinib	Antineoplastics
				Lamotrigine	Anticonvulsants
				Sitagliptin	Blood Glucose Regulators
				Atazanavir	Antivirals
				Arsenic trioxide	Antineoplastics
				Cabazitaxel	Antineoplastics
				Liotrix	Hormonal Agents
				Temsirolimus	Antineoplastics
				Ketazolam	Central Nervous System Agents
				Ethinylestradiol	Genitourinary Agents, Hormonal Agents
				Propafenone	Cardiovascular Agents
				Eletriptan	Antimigraine Agents
				Dronedarone	Cardiovascular Agents
				Romidepsin	Antineoplastics
				Silodosin	Antineoplastics
				Etravirine	Antivirals
				Rivaroxaban	Blood Products/Modifiers/Volume Expanders
				Dabigatran etexilate	Blood Products/Modifiers/Volume Expanders
				Ezetimibe	Cardiovascular Agents
				Fesoterodine	Genitourinary Agents, Hormonal Agents
				Tolvaptan	Cardiovascular Agents
				Pitavastatin	Cardiovascular Agents
				Pazopanib	Antineoplastics
				Rilpivirine	Antivirals
				Boceprevir	Antivirals
				Telaprevir	Antivirals
				Fidaxomicin	Antibacterials
				Indacaterol	Respiratory Tract Agents
				Clobazam	Anticonvulsants
				Linagliptin	Blood Glucose Regulators
				Lomitapide	Cardiovascular Agents
				Ticagrelor	Blood Products/Modifiers/Volume Expanders
				Crizotinib	Antineoplastics
				Apixaban	Blood Products/Modifiers/Volume Expanders
				Axitinib	Antineoplastics
				Vismodegib	Antineoplastics
				Carfilzomib	Antineoplastics
				Mirabegron	Genitourinary Agents, Hormonal Agents
				Regorafenib	Antineoplastics
				Enzalutamide	Antineoplastics
				Ivacaftor	Respiratory Tract Agents
				Bosutinib	Antineoplastics
				Ponatinib	Antineoplastics
				Fluticasone furoate	Dermatological Agents, Respiratory Tract agents
				Canagliflozin	Blood Glucose Regulators
				Pomalidomide	Antineoplastics
				Lenalidomide	Antineoplastics
				Dabrafenib	Antineoplastics
				Trastuzumab emtansine	Antineoplastics
				Zidovudine	Antivirals
				Clopidogrel	Blood Products/Modifiers/Volume Expanders
				Afatinib	Antineoplastics
				Irinotecan	Antineoplastics
				Lamivudine	Antivirals
				Mycophenolate mofetil	Immunological Agents
				Levomilnacipran	Central Nervous System Agents
				Simeprevir	Antivirals
				Sofosbuvir	Antivirals
				Dapagliflozin	Blood Glucose Regulators
				Umeclidinium	Respiratory Tract Agents
				Edoxaban	Blood Products/Modifiers/Volume Expanders
				Ceritinib	Antineoplastics
				Lenvatinib	Antineoplastics
				Nintedanib	Antineoplastics
				Idelalisib	Antineoplastics
				Cobicistat	Antivirals
				Rolapitant	Antiemetics
				Daclatasvir	Antivirals
				Isavuconazonium	Antifungals
				Panobinostat	Antineoplastics
				Cobimetinib	Antineoplastics
				Osimertinib	Antineoplastics
				Selexipag	Cardiovascular Agents
				Ambrisentan	Cardiovascular Agents
				Ombitasvir	Antivirals
				Elbasvir	Antivirals
				Grazoprevir	Antivirals
				Technetium Tc-99m sestamibi	Diagnostic Radiopharmaceuticals
				Venetoclax	Antineoplastics
				Belinostat	Antineoplastics
				Velpatasvir	Antivirals
				Ledipasvir	Antivirals
				Miltefosine	Antiparasitics
				Lumacaftor	Respiratory Tract Agents
				Neratinib	Antineoplastics
				Voxilaprevir	Antivirals
				Enasidenib	Antineoplastics
				Inotuzumab ozogamicin	Antineoplastics
				Pibrentasvir	Antivirals
				Glecaprevir	Antivirals
				Copanlisib	Antineoplastics
				Abemaciclib	Antineoplastics
				Betrixaban	Blood Products/Modifiers/Volume Expanders
				Letermovir	Antivirals
				Rucaparib	Antineoplastics
				Ubidecarenone	Therapeutic Nutrients/Minerals/Electrolytes
				Ertugliflozin	Blood Glucose Regulators
				Testosterone cypionate	Hormonal Agents
				Testosterone enanthate	Hormonal Agents
				Testosterone undecanoate	Hormonal Agents
				Technetium Tc-99m tetrofosmin	Diagnostic Radiopharmaceuticals
				Estradiol acetate	Genitourinary Agents, Hormonal Agents
				Estradiol benzoate	Genitourinary Agents, Hormonal Agents
				Estradiol cypionate	Genitourinary Agents, Hormonal Agents
				Estradiol dienanthate	Genitourinary Agents, Hormonal Agents
				Estradiol valerate	Genitourinary Agents, Hormonal Agents
				Testosterone propionate	Hormonal Agents
				Apalutamide	Antineoplastics
				Isavuconazole	Antifungals
				Tocopherol	Therapeutic Nutrients/Minerals/Electrolytes
				alpha-Tocopherol acetate	Therapeutic Nutrients/Minerals/Electrolytes
				Somatostatin	Cardiovascular Agents
				Tocofersolan	Therapeutic Nutrients/Minerals/Electrolytes
				Vinflunine	Antineoplastics
				Curcumin	Antineoplastics
				Avatrombopag	Blood Products/Modifiers/Volume Expanders
				Paritaprevir	Antivirals
				Dasabuvir	Antivirals
				Fentanyl	Analgesics
				Hydrocortisone aceponate	Anti-inflammatory Agents
				Hydrocortisone acetate	Anti-inflammatory Agents
				Hydrocortisone butyrate	Anti-inflammatory Agents
				Hydrocortisone cypionate	Anti-inflammatory Agents
				Hydrocortisone phosphate	Anti-inflammatory Agents
				Hydrocortisone probutate	Anti-inflammatory Agents
				Hydrocortisone valerate	Anti-inflammatory Agents
				Ivosidenib	Antineoplastics
				Elagolix	Hormonal Agents
				Fluticasone	Dermatological Agents, Respiratory Tract agents
				Chloroquine	Antiparasitics
				Amodiaquine	Antiparasitics
				Primaquine	Antiparasitics
				Hydroxychloroquine	Antiparasitics
				Paliperidone	Central Nervous System Agents
				Lusutrombopag	Blood Products/Modifiers/Volume Expanders
				Duvelisib	Antineoplastics
				Dexibuprofen	Anti-inflammatory Agents
				Talazoparib	Antineoplastics
				Omadacycline	Antibacterials
				Grapiprant	Anti-inflammatory Agents
				Sarecycline	Antibacterials
				Rifamycin	Antibacterials
				Dacomitinib	Antineoplastics
				Revefenacin	Respiratory Tract Agents
				Gilteritinib	Antineoplastics
				Tenofovir disoproxil	Antivirals
				Tenofovir alafenamide	Antivirals
				Darunavir	Antivirals
				Sildenafil	Genitourinary Agents
				Vardenafil	Genitourinary Agents
				Oxcarbazepine	Anticonvulsants
				Cabergoline	Central Nervous System Agents
				Prucalopride	Gastrointestinal Agents
				Risperidone	Central Nervous System Agents
				Atovaquone	Antiparasitics
				Naproxen	Anti-inflammatory Agents
				Rifabutin	Antibacterials
				Glasdegib	Antineoplastics
				Olaparib	Antineoplastics
				Ranolazine	Cardiovascular Agents
				Amitriptyline	Central Nervous System Agents
				Cetirizine	Respiratory Tract Agents, Ophthalmic Agents
				Palbociclib	Antineoplastics
				Tegaserod	Gastrointestinal Agents
				Fluticasone	Dermatological Agents, Respiratory Tract agents
				Fluticasone furoate	Dermatological Agents, Respiratory Tract agents
				Erdafitinib	Antineoplastics
				Esomeprazole	Gastrointestinal Agents
				Duloxetine	Central Nervous System Agents
				Raloxifene	Genitourinary Agents, Hormonal Agents
				Alpelisib	Antineoplastics
				Tezacaftor	Respiratory Tract Agents
				Olopatadine	Respiratory Tract Agents
				Nitrofurantoin	Antibacterials
				Levothyroxine	Hormonal Agents
				Beclomethasone dipropionate	Respiratory Tract Agents
				Bisoprolol	Cardiovascular Agents
				Metronidazole	Antiparasitics
				Celecoxib	Anti-inflammatory Agents
				Entrectinib	Antineoplastics
				Fedratinib	Antineoplastics
				Lefamulin	Antibacterials
				Budesonide	Anti-Inflammatory Agents
				Istradefylline	Central Nervous System Agents
				Metoclopramide	Gastrointestinal Agents
				Escitalopram	Central Nervous System Agents
				Medroxyprogesterone acetate	Genitourinary Agents, Hormonal Agents
				Anastrozole	Antineoplastics
				Flecainide	Cardiovascular Agents
				Acenocoumarol	Blood Products/Modifiers/Volume Expanders
				Apremilast	Anti-Inflammatory Agents
				Lasmiditan	Antimigraine Agents
				Asunaprevir	Antivirals
				Elexacaftor	Respiratory Tract Agents
				Prednisolone acetate	Anti-inflammatory Agents
				Zanubrutinib	Antineoplastics
				Topiramate	Anticonvulsants
				Levamlodipine	Cardiovascular Agents
				Trastuzumab deruxtecan	Antineoplastics
				Enfortumab vedotin	Antineoplastics
				Lemborexant	Central Nervous System Agents
				Darolutamide	Antineoplastics
				Upadacitinib	Antineoplastics
				Ubrogepant	Antimigraine Agents
				Avapritinib	Antineoplastics
				Azathioprine	Immunological Agents
				Hydroxyzine	Dermatological Agents, Respiratory Tract agents
				Polyethylene glycol 400	Compounds used in a research, industrial, or household setting
				Tazemetostat	Antineoplastics
				Letrozole	Antineoplastics
				Ziprasidone	Central Nervous System Agents
				Clindamycin	Antibacterials
				Polyethylene glycol	Compounds used in a research, industrial, or household setting
				Norgestimate	Genitourinary Agents, Hormonal Agents
				Tipranavir	Antivirals
				Albendazole	Antiparasitics
				Cobimetinib	Antineoplastics
				Dolutegravir	Antivirals
				Diclofenac	Anti-inflammatory Agents
				Baricitinib	Antineoplastics
				Alectinib	Antineoplastics
				Larotrectinib	Antineoplastics
				Fluticasone propionate	Dermatological Agents, Respiratory Tract agents
				Nortriptyline	Central Nervous System Agents
				Meperidine	Analgesics
				Pentazocine	Analgesics
				Propofol	Anesthetics
				Everolimus	Antineoplastics
				Ceftriaxone	Antibacterials
				Conivaptan	Cardiovascular Agents
				Zonisamide	Anticonvulsants
				Flibanserin	Genitourinary Agents
				Eliglustat	Enzyme Replacements/Modifiers
				Bicalutamide	Antineoplastics
				Mitotane	Antineoplastics
				Netupitant	Antiemetic Agents
				Suvorexant	Central Nervous System Agents
				Vorapaxar	Blood Products/Modifiers/Volume Expanders
				Vandetanib	Antineoplastics
				Vemurafenib	Antineoplastics
				Medroxyprogesterone acetate	Genitourinary Agents, Hormonal Agents
				Rimegepant
				Favipiravir	Antivirals
				Medrysone	Ophthalmic Agents
				Methylene blue	Central Nervous System Agents, Antiparasitics, Antidote
				Ozanimod	Immunological Agents
				Fingolimod	Immunological Agents
				Chloramphenicol succinate	Antibacterials
				Selumetinib	Antineoplastics
				Prednisolone phosphate	Anti-inflammatory Agents
				Tucatinib	Antineoplastics
				Pemigatinib	Antineoplastics
				Zolmitriptan	Antimigraine Agents
				Capmatinib	Antineoplastics
				Ixabepilone	Antineoplastics
				Selpercatinib	Antineoplastics
				Ripretinib	Antineoplastics
				Clofazimine	Antibacterials
				Empagliflozin	Blood Glucose Regulators
				Galantamine	Central Nervous System Agents
				Aliskiren	Cardiovascular Agents
				Artesunate	Antiparasitics
				Bortezomib	Antineoplastics
				Betamethasone phosphate	Anti-inflammatory Agents
				Lurbinectedin	Antineoplastics
				Dexamethasone acetate	Anti-inflammatory Agents
				Octreotide	Hormonal Agents
				Fostemsavir	Antivirals
				Belantamab mafodotin	Antineoplastics
				Risdiplam	Musculo-Skeletal System
				Pralsetinib	Antineoplastics
		Phosphatidylcholine translocator ABCB4	2.51255e-20	Silodosin	Antineoplastics
				Etravirine	Antivirals
Spermidine/putrescine ABC transporter, ATP-binding protein	NGK_0322	ATP-binding cassette, sub-family A (ABC1), member 1	0.964	Glyburide	Blood Glucose Regulators
			0.965	Probucol	Cardiovascular Agents
		ATP-binding cassette, sub-family A (ABC1), member 2;	0.826	Estramustine	Antineoplastics
		ATP-binding cassette, sub-family B (MDR/TAP), member 1	0.996	Vinblastine	Antineoplastics
			0.988	Itraconazole	Antifungals
			0.997	Verapamil	Cardiovascular Agents
			0.991	Docetaxel	Antineoplastics
			0.995	Daunorubicin	Antineoplastics
Putative ABC transporter, ATP-binding protein	NGK_2589	ATP-binding cassette sub-family A member 3	2.35999e-23	Imatinib	Antineoplastics
		ATP-binding cassette sub-family B member 5	1.56771e-21	Dasabuvir	Antivirals
				Delafloxacin	Antibacterials
				Bilastine	Respiratory Tract Agents, Ophthalmic Agents
				Naldemedine	Gastrointestinal Agents
				Brigatinib	Antineoplastics
				Vinflunine	Antineoplastics
				Brentuximab vedotin	Antineoplastics
				Fostamatinib	Antineoplastics
				Lofexidine	Central Nervous System Agents
				Baloxavir marboxil	Antivirals
				Doxycycline	Antibacterials
				Labetalol	Cardiovascular Agents
		ATP-binding cassette sub-family A member 5	6.55599e-21	Tacrolimus	Immunological Agents
		ABC multidrug transporter MDR2	1.38306e-20	Terbinafine	Antifungals
		ATP-binding cassette sub-family G member 5	2.60784e-20	Tocofersolan	Therapeutic Nutrients/Minerals/Electrolytes
		ATP-binding cassette sub-family A member 1	8.78643e-20	Glyburide	Blood Glucose Regulators
				Probucol	Cardiovascular Agents
				Tocofersolan	Therapeutic Nutrients/Minerals/Electrolytes
				Tamoxifen	Genitourinary Agents, Hormonal Agents
Amino acid ABC transporter, ATP-binding protein	NGK_0532	Phosphatidylcholine translocator ABCB4	1.23706e-27	Silodosin	Antineoplastics
		ABC multidrug transporter MDR2	6.74096e-27	Etravirine	Antivirals
				Terbinafine	Antifungals
		Multidrug resistance protein 1	7.58334e-27	Roxithromycin	Antibacterials
				Verapamil	Cardiovascular Agents
				Saquinavir	Antivirals
				Nelfinavir	Antivirals
				Indinavir	Antivirals
				Amprenavir	Antivirals
				Rifampicin	Antibacterials
				Reserpine	Cardiovascular Agents
				Nifedipine	Cardiovascular Agents
				Mifepristone	Genitourinary Agents
				Dexamethasone	Anti-inflammatory Agents
				Clotrimazole	Antifungals
				Carbamazepine	Anticonvulsants
				Trazodone	Central Nervous System Agents
				Nefazodone	Central Nervous System Agents
				Ritonavir	Antivirals
				Digoxin	Cardiovascular Agents
				Liothyronine	Hormonal Agents
				Levothyroxine	Hormonal Agents
				Trimethoprim	Antibacterials
				Progesterone	Genitourinary Agents, Hormonal Agents
				Cyclosporine	Immunological Agents
				Cimetidine	Gastrointestinal Agents
				Tacrolimus	Immunological Agents
				Sirolimus	Immunological Agents
				Phenobarbital	Anticonvulsants
				Erythromycin	Antibacterials
				Amiodarone	Cardiovascular Agents
				St. John's Wort	Central Nervous System Agents
				Vincristine	Antineoplastics
				Vinblastine	Antineoplastics
				Cholic Acid	Gastrointestinal Agents
				Tamoxifen	Genitourinary Agents, Hormonal Agents
				Streptozocin	Antineoplastics
				Mitoxantrone	Central Nervous System Agents
				Doxorubicin	Antineoplastics
				Daunorubicin	Antineoplastics
				Quinidine	Cardiovascular Agents
				Ketoconazole	Antifungals
				Mefloquine	Antiparasitics
				Nicardipine	Cardiovascular Agents
				Amlodipine	Cardiovascular Agents
				Azelastine	Respiratory Tract Agents
				Ranitidine	Gastrointestinal Agents
				Etoposide	Antineoplastics
				Methadone	Analgesics
				Simvastatin	Cardiovascular Agents
				Lovastatin	Cardiovascular Agents
				Atorvastatin	Cardiovascular Agents
				Paclitaxel	Antineoplastics
				Prazosin	Cardiovascular Agents
				Nitrendipine	Cardiovascular Agents
				Dipyridamole	Blood Products/Modifiers/Volume Expanders
				Diltiazem	Cardiovascular Agents
				Colchicine	Cardiovascular Agents
				Clarithromycin	Antibacterials
				Chlorpromazine	Central Nervous System Agents
				Dactinomycin	Antineoplastics
				Troleandomycin	Antibacterials
				Trifluoperazine	Central Nervous System Agents
				Terfenadine	Respiratory Tract Agents
				Quinine	Antiparasitics
				Itraconazole	Antifungals
				Indomethacin	Anti-inflammatory Agents
				Fluphenazine	Central Nervous System Agents
				Felodipine	Cardiovascular Agents
				Carvedilol	Cardiovascular Agents
				Spironolactone	Cardiovascular Agents
				Lidocaine	Anesthetics
				Ciprofloxacin	Antibacterials
				Azithromycin	Antibacterials
				Acetaminophen	Analgesics
				Fluconazole	Antifungals
				Pantoprazole	Gastrointestinal Agents
				Omeprazole	Gastrointestinal Agents
				Lansoprazole	Gastrointestinal Agents
				Losartan	Cardiovascular Agents
				Enalapril	Cardiovascular Agents
				Doxazosin	Cardiovascular Agents
				Cilazapril	Cardiovascular Agents
				Captopril	Cardiovascular Agents
				Candesartan cilexetil	Cardiovascular Agents
				Miconazole	Antifungals
				Ergotamine	Central Nervous System Agents, Analgesics
				Ergometrine	Genitourinary Agents
				Dihydroergotamine	Central Nervous System Agents, Analgesics
				Bromocriptine	Central Nervous System Agents
				Loperamide	Gastrointestinal Agents
				Fentanyl	Analgesics
				Alfentanil	Analgesics
				Nisoldipine	Cardiovascular Agents
				Zimelidine	Cardiovascular Agents
				Tacrine	Central Nervous System Agents
				Sumatriptan	Central Nervous System Agents
				Selegiline	Central Nervous System Agents
				Scopolamine	Gastrointestinal Agents
				Imipramine	Central Nervous System Agents
				Haloperidol	Central Nervous System Agents
				Fluvoxamine	Central Nervous System Agents
				Flurazepam	Central Nervous System Agents
				Fluoxetine	Central Nervous System Agents
				Doxepin	Central Nervous System Agents
				Desipramine	Central Nervous System Agents
				Clomipramine	Central Nervous System Agents
				Chlorprothixene	Central Nervous System Agents
				Buspirone	Central Nervous System Agents
				Pimozide	Central Nervous System Agents
				Morphine	Analgesics
				Ivermectin	Antiparasitics
				Hydrocortisone	Anti-inflammatory Agents
				Astemizole	Immunological Agents
				Triflupromazine	Central Nervous System Agents
				Protriptyline	Central Nervous System Agents
				Promethazine	Central Nervous System Agents
				Bepridil	Cardiovascular Agents
				Loratadine	Respiratory Tract Agents
				Desloratadine	Respiratory Tract Agents
				Venlafaxine	Central Nervous System Agents
				Sertraline	Central Nervous System Agents
				Reboxetine	Central Nervous System Agents
				Paroxetine	Central Nervous System Agents
				Citalopram	Central Nervous System Agents
				Estramustine	Antineoplastics
				Taurocholic acid	Therapeutic Nutrients/Minerals/Electrolytes
				Flupentixol	Central Nervous System Agents
				Megestrol acetate	Hormonal Agents
				Levofloxacin	Antibacterials
				Glyburide	Blood Glucose Regulators
				Fexofenadine	Respiratory Tract Agents
				Trimipramine	Central Nervous System Agents
				Propranolol	Cardiovascular Agents
				Prednisone	Anti-inflammatory Agents
				Amsacrine	Antineoplastics
				Gramicidin D	Antibacterials
				Benzocaine	Anesthetics
				Lopinavir	Antivirals
				Caspofungin	Antifungals
				Pravastatin	Cardiovascular Agents
				Imatinib	Antineoplastics
				Sorafenib	Antineoplastics
				Sunitinib	Antineoplastics
				Terazosin	Antineoplastics
				Dronabinol	Antiemetics
				Buprenorphine	Central Nervous System Agents, Analgesics
				Telmisartan	Cardiovascular Agents
				Dasatinib	Antineoplastics
				Gefitinib	Antineoplastics
				Nilotinib	Antineoplastics
				Estrone	Genitourinary Agents, Hormonal Agents
				Lapatinib	Antineoplastics
				Posaconazole	Antifungals
				Grepafloxacin	Antibacterials
				Diazepam	Central Nervous System Agents
				Digitoxin	Cardiovascular Agents
				Sparfloxacin	Antibacterials
				Methylprednisolone	Anti-inflammatory Agents
				Quetiapine	Central Nervous System Agents
				Olanzapine	Central Nervous System Agents
				Clozapine	Central Nervous System Agents
				Naloxone	Antidotes
				Cisplatin	Antineoplastics
				Prednisolone	Anti-inflammatory Agents
				Acebutolol	Cardiovascular Agents
				Ibuprofen	Anti-inflammatory Agents
				Acetylsalicylic acid	Anti-Inflammatory Agents
				Clonidine	Cardiovascular Agents
				Domperidone	Gastrointestinal Agents
				Betamethasone	Anti-inflammatory Agents
				Toremifene	Antineoplastics
				Diethylstilbestrol	Genitourinary Agents, Hormonal Agents
				Clomifene	Genitourinary Agents, Hormonal Agents
				Estradiol	Genitourinary Agents, Hormonal Agents
				Docetaxel	Antineoplastics
				Methotrexate	Antineoplastics
				Timolol	Antiglaucoma Agents
				Nadolol	Cardiovascular Agents
				Alitretinoin	Antineoplastics
				Vecuronium	Skeletal Muscle Relaxants
				Debrisoquine	Cardiovascular Agents
				Gemcitabine	Antineoplastics
				Topotecan	Antineoplastics
				Epinastine	Ophthalmic Agents
				Norethisterone	Genitourinary Agents, Hormonal Agents
				Estriol	Genitourinary Agents, Hormonal Agents
				Cerivastatin	Cardiovascular Agents
				Conjugated estrogens	Genitourinary Agents, Hormonal Agents
				Levetiracetam	Anticonvulsants
				Phenytoin	Anticonvulsants
				Nizatidine	Gastrointestinal Agents
				Erlotinib	Antineoplastics
				Lamotrigine	Anticonvulsants
				Sitagliptin	Blood Glucose Regulators
				Atazanavir	Antivirals
				Arsenic trioxide	Antineoplastics
				Cabazitaxel	Antineoplastics
				Liotrix	Hormonal Agents
				Temsirolimus	Antineoplastics
				Ketazolam	Central Nervous System Agents
				Ethinylestradiol	Genitourinary Agents, Hormonal Agents
				Propafenone	Cardiovascular Agents
				Eletriptan	Antimigraine Agents
				Dronedarone	Cardiovascular Agents
				Romidepsin	Antineoplastics
				Silodosin	Antineoplastics
				Etravirine	Antivirals
				Rivaroxaban	Blood Products/Modifiers/Volume Expanders
				Dabigatran etexilate	Blood Products/Modifiers/Volume Expanders
				Ezetimibe	Cardiovascular Agents
				Fesoterodine	Genitourinary Agents, Hormonal Agents
				Tolvaptan	Cardiovascular Agents
				Pitavastatin	Cardiovascular Agents
				Pazopanib	Antineoplastics
				Rilpivirine	Antivirals
				Boceprevir	Antivirals
				Telaprevir	Antivirals
				Fidaxomicin	Antibacterials
				Indacaterol	Respiratory Tract Agents
				Clobazam	Anticonvulsants
				Linagliptin	Blood Glucose Regulators
				Lomitapide	Cardiovascular Agents
				Ticagrelor	Blood Products/Modifiers/Volume Expanders
				Crizotinib	Antineoplastics
				Apixaban	Blood Products/Modifiers/Volume Expanders
				Axitinib	Antineoplastics
				Vismodegib	Antineoplastics
				Carfilzomib	Antineoplastics
				Mirabegron	Genitourinary Agents, Hormonal Agents
				Regorafenib	Antineoplastics
				Enzalutamide	Antineoplastics
				Ivacaftor	Respiratory Tract Agents
				Bosutinib	Antineoplastics
				Ponatinib	Antineoplastics
				Fluticasone furoate	Dermatological Agents, Respiratory Tract agents
				Canagliflozin	Blood Glucose Regulators
				Pomalidomide	Antineoplastics
				Lenalidomide	Antineoplastics
				Dabrafenib	Antineoplastics
				Trastuzumab emtansine	Antineoplastics
				Zidovudine	Antivirals
				Clopidogrel	Blood Products/Modifiers/Volume Expanders
				Afatinib	Antineoplastics
				Irinotecan	Antineoplastics
				Lamivudine	Antivirals
				Mycophenolate mofetil	Immunological Agents
				Levomilnacipran	Central Nervous System Agents
				Simeprevir	Antivirals
				Sofosbuvir	Antivirals
				Dapagliflozin	Blood Glucose Regulators
				Umeclidinium	Respiratory Tract Agents
				Edoxaban	Blood Products/Modifiers/Volume Expanders
				Ceritinib	Antineoplastics
				Lenvatinib	Antineoplastics
				Nintedanib	Antineoplastics
				Idelalisib	Antineoplastics
				Cobicistat	Antivirals
				Rolapitant	Antiemetics
				Daclatasvir	Antivirals
				Isavuconazonium	Antifungals
				Panobinostat	Antineoplastics
				Cobimetinib	Antineoplastics
				Osimertinib	Antineoplastics
				Selexipag	Cardiovascular Agents
				Ambrisentan	Cardiovascular Agents
				Ombitasvir	Antivirals
				Elbasvir	Antivirals
				Grazoprevir	Antivirals
				Technetium Tc-99m sestamibi	Diagnostic Radiopharmaceuticals
				Venetoclax	Antineoplastics
				Belinostat	Antineoplastics
				Velpatasvir	Antivirals
				Ledipasvir	Antivirals
				Miltefosine	Antiparasitics
				Lumacaftor	Respiratory Tract Agents
				Neratinib	Antineoplastics
				Voxilaprevir	Antivirals
				Enasidenib	Antineoplastics
				Inotuzumab ozogamicin	Antineoplastics
				Pibrentasvir	Antivirals
				Glecaprevir	Antivirals
				Copanlisib	Antineoplastics
				Abemaciclib	Antineoplastics
				Betrixaban	Blood Products/Modifiers/Volume Expanders
				Letermovir	Antivirals
				Rucaparib	Antineoplastics
				Ubidecarenone	Therapeutic Nutrients/Minerals/Electrolytes
				Ertugliflozin	Blood Glucose Regulators
				Testosterone cypionate	Hormonal Agents
				Testosterone enanthate	Hormonal Agents
				Testosterone undecanoate	Hormonal Agents
				Technetium Tc-99m tetrofosmin	Diagnostic Radiopharmaceuticals
				Estradiol acetate	Genitourinary Agents, Hormonal Agents
				Estradiol benzoate	Genitourinary Agents, Hormonal Agents
				Estradiol cypionate	Genitourinary Agents, Hormonal Agents
				Estradiol dienanthate	Genitourinary Agents, Hormonal Agents
				Estradiol valerate	Genitourinary Agents, Hormonal Agents
				Testosterone propionate	Hormonal Agents
				Apalutamide	Antineoplastics
				Isavuconazole	Antifungals
				Tocopherol	Therapeutic Nutrients/Minerals/Electrolytes
				alpha-Tocopherol acetate	Therapeutic Nutrients/Minerals/Electrolytes
				Somatostatin	Cardiovascular Agents
				Tocofersolan	Therapeutic Nutrients/Minerals/Electrolytes
				Vinflunine	Antineoplastics
				Curcumin	Antineoplastics
				Avatrombopag	Blood Products/Modifiers/Volume Expanders
				Paritaprevir	Antivirals
				Dasabuvir	Antivirals
				Fentanyl	Analgesics
				Hydrocortisone aceponate	Anti-inflammatory Agents
				Hydrocortisone acetate	Anti-inflammatory Agents
				Hydrocortisone butyrate	Anti-inflammatory Agents
				Hydrocortisone cypionate	Anti-inflammatory Agents
				Hydrocortisone phosphate	Anti-inflammatory Agents
				Hydrocortisone probutate	Anti-inflammatory Agents
				Hydrocortisone valerate	Anti-inflammatory Agents
				Ivosidenib	Antineoplastics
				Elagolix	Hormonal Agents
				Fluticasone	Dermatological Agents, Respiratory Tract agents
				Chloroquine	Antiparasitics
				Amodiaquine	Antiparasitics
				Primaquine	Antiparasitics
				Hydroxychloroquine	Antiparasitics
				Paliperidone	Central Nervous System Agents
				Lusutrombopag	Blood Products/Modifiers/Volume Expanders
				Duvelisib	Antineoplastics
				Dexibuprofen	Anti-inflammatory Agents
				Talazoparib	Antineoplastics
				Omadacycline	Antibacterials
				Grapiprant	Anti-inflammatory Agents
				Sarecycline	Antibacterials
				Rifamycin	Antibacterials
				Dacomitinib	Antineoplastics
				Revefenacin	Respiratory Tract Agents
				Gilteritinib	Antineoplastics
				Tenofovir disoproxil	Antivirals
				Tenofovir alafenamide	Antivirals
				Darunavir	Antivirals
				Sildenafil	Genitourinary Agents
				Vardenafil	Genitourinary Agents
				Oxcarbazepine	Anticonvulsants
				Cabergoline	Central Nervous System Agents
				Prucalopride	Gastrointestinal Agents
				Risperidone	Central Nervous System Agents
				Atovaquone	Antiparasitics
				Naproxen	Anti-inflammatory Agents
				Rifabutin	Antibacterials
				Glasdegib	Antineoplastics
				Olaparib	Antineoplastics
				Ranolazine	Cardiovascular Agents
				Amitriptyline	Central Nervous System Agents
				Cetirizine	Respiratory Tract Agents, Ophthalmic Agents
				Palbociclib	Antineoplastics
				Tegaserod	Gastrointestinal Agents
				Fluticasone	Dermatological Agents, Respiratory Tract agents
				Fluticasone furoate	Dermatological Agents, Respiratory Tract agents
				Erdafitinib	Antineoplastics
				Esomeprazole	Gastrointestinal Agents
				Duloxetine	Central Nervous System Agents
				Raloxifene	Genitourinary Agents, Hormonal Agents
				Alpelisib	Antineoplastics
				Tezacaftor	Respiratory Tract Agents
				Olopatadine	Respiratory Tract Agents
				Nitrofurantoin	Antibacterials
				Levothyroxine	Hormonal Agents
				Beclomethasone dipropionate	Respiratory Tract Agents
				Bisoprolol	Cardiovascular Agents
				Metronidazole	Antiparasitics
				Celecoxib	Anti-inflammatory Agents
				Entrectinib	Antineoplastics
				Fedratinib	Antineoplastics
				Lefamulin	Antibacterials
				Budesonide	Anti-Inflammatory Agents
				Istradefylline	Central Nervous System Agents
				Metoclopramide	Gastrointestinal Agents
				Escitalopram	Central Nervous System Agents
				Medroxyprogesterone acetate	Genitourinary Agents, Hormonal Agents
				Anastrozole	Antineoplastics
				Flecainide	Cardiovascular Agents
				Acenocoumarol	Blood Products/Modifiers/Volume Expanders
				Apremilast	Anti-Inflammatory Agents
				Lasmiditan	Antimigraine Agents
				Asunaprevir	Antivirals
				Elexacaftor	Respiratory Tract Agents
				Prednisolone acetate	Anti-inflammatory Agents
				Zanubrutinib	Antineoplastics
				Topiramate	Anticonvulsants
				Levamlodipine	Cardiovascular Agents
				Trastuzumab deruxtecan	Antineoplastics
				Enfortumab vedotin	Antineoplastics
				Lemborexant	Central Nervous System Agents
				Darolutamide	Antineoplastics
				Upadacitinib	Antineoplastics
				Ubrogepant	Antimigraine Agents
				Avapritinib	Antineoplastics
				Azathioprine	Immunological Agents
				Hydroxyzine	Dermatological Agents, Respiratory Tract agents
				Polyethylene glycol 400	Compounds used in a research, industrial, or household setting
				Tazemetostat	Antineoplastics
				Letrozole	Antineoplastics
				Ziprasidone	Central Nervous System Agents
				Clindamycin	Antibacterials
				Polyethylene glycol	Compounds used in a research, industrial, or household setting
				Norgestimate	Genitourinary Agents, Hormonal Agents
				Tipranavir	Antivirals
				Albendazole	Antiparasitics
				Cobimetinib	Antineoplastics
				Dolutegravir	Antivirals
				Diclofenac	Anti-inflammatory Agents
				Baricitinib	Antineoplastics
				Alectinib	Antineoplastics
				Larotrectinib	Antineoplastics
				Fluticasone propionate	Dermatological Agents, Respiratory Tract agents
				Nortriptyline	Central Nervous System Agents
				Meperidine	Analgesics
				Pentazocine	Analgesics
				Propofol	Anesthetics
				Everolimus	Antineoplastics
				Ceftriaxone	Antibacterials
				Conivaptan	Cardiovascular Agents
				Zonisamide	Anticonvulsants
				Flibanserin	Genitourinary Agents
				Eliglustat	Enzyme Replacements/Modifiers
				Bicalutamide	Antineoplastics
				Mitotane	Antineoplastics
				Netupitant	Antiemetic Agents
				Suvorexant	Central Nervous System Agents
				Vorapaxar	Blood Products/Modifiers/Volume Expanders
				Vandetanib	Antineoplastics
				Vemurafenib	Antineoplastics
				Medroxyprogesterone acetate	Genitourinary Agents, Hormonal Agents
				Rimegepant
				Favipiravir	Antivirals
				Medrysone	Ophthalmic Agents
				Methylene blue	Central Nervous System Agents, Antiparasitics, Antidote
				Ozanimod	Immunological Agents
				Fingolimod	Immunological Agents
				Chloramphenicol succinate	Antibacterials
				Selumetinib	Antineoplastics
				Prednisolone phosphate	Anti-inflammatory Agents
				Tucatinib	Antineoplastics
				Pemigatinib	Antineoplastics
				Zolmitriptan	Antimigraine Agents
				Capmatinib	Antineoplastics
				Ixabepilone	Antineoplastics
				Selpercatinib	Antineoplastics
				Ripretinib	Antineoplastics
				Clofazimine	Antibacterials
[truncated: 1,474 more rows]
